# Supplementary material for: Predicting Sweetness Intensity and Uncovering Quantitative Interactions of Mixed Sweeteners: A Machine Learning Approach
Source: Foods. 2026 Jan 4;15(1):167. doi: 10.3390/foods15010167 (PMC12785889; doi:10.3390/foods15010167)
Supplement: Supplementary file 1 [file foods-15-00167-s001.zip]

Archive with 2 entries (2 files):
- Supplementary File(1).pdf
- Supplementary File(2).xlsx
