# Supplementary material for: Predicting Sweetness Intensity and Uncovering Quantitative Interactions of Mixed Sweeteners: A Machine Learning Approach
Source: Foods. 2026 Jan 4;15(1):167. doi: 10.3390/foods15010167 (PMC12785889; doi:10.3390/foods15010167)
Supplement: Supplementary file 1 [file foods-15-00167-s001.zip › Supplementary File(2).xlsx]

## Sheet: Table S2
SMILES	MaxAbsEStateIndex	MaxEStateIndex	MinAbsEStateIndex	MinEStateIndex	qed	SPS	MolWt	HeavyAtomMolWt	ExactMolWt	NumValenceElectrons	NumRadicalElectrons	MaxPartialCharge	MinPartialCharge	MaxAbsPartialCharge	MinAbsPartialCharge	FpDensityMorgan1	FpDensityMorgan2	FpDensityMorgan3	BCUT2D_MWHI	BCUT2D_MWLOW	BCUT2D_CHGHI	BCUT2D_CHGLO	BCUT2D_LOGPHI	BCUT2D_LOGPLOW	BCUT2D_MRHI	BCUT2D_MRLOW	AvgIpc	BalabanJ	BertzCT	Chi0	Chi0n	Chi0v	Chi1	Chi1n	Chi1v	Chi2n	Chi2v	Chi3n	Chi3v	Chi4n	Chi4v	HallKierAlpha	Ipc	Kappa1	Kappa2	Kappa3	LabuteASA	PEOE_VSA1	PEOE_VSA10
C([C@@H]1[C@H]([C@@H]([C@H]([C@H](O1)O[C@]2([C@H]([C@@H]([C@H](O2)CO)O)O)CO)O)O)O)O	9.99783	9.99783	0.668633	-2.22175	0.237891	51.1304	342.297	320.121	342.116	136	0	0.22355	-0.393567	0.393567	0.22355	0.782609	1.3913	1.86957	16.8072	9.98667	2.57827	-2.42768	2.35337	-2.62278	4.97962	-0.383216	2.80058	2.17727	393.203	17.3614	12.0426	12.0426	10.8069	7.04946	7.04946	5.55938	5.55938	4.07033	4.07033	2.63132	2.63132	-0.44	120495	18.8924	7.20728	3.2268	130.436	55.0628	49.3346
C([C@@H]1[C@H]([C@@H]([C@H](C(O1)O)O)O)O)O	9.11954	9.11954	0.525787	-1.56894	0.290153	49.25	180.156	168.06	180.063	72	0	0.18357	-0.393567	0.393567	0.18357	0.916667	1.5	2	16.6397	9.99518	2.41921	-2.36882	2.18444	-2.57905	4.87416	-0.286111	2.07542	2.63441	146.219	9.30096	6.23817	6.23817	5.57459	3.56201	3.56201	2.71945	2.71945	1.86706	1.86706	1.08173	1.08173	-0.24	454.518	9.84503	3.64892	1.58176	68.6428	30.2695	24.4159
C1[C@H]([C@H]([C@@H](C(O1)(CO)O)O)O)O	9.24338	9.24338	0.32412	-2.16801	0.290178	49.25	180.156	168.06	180.063	72	0	0.218265	-0.390659	0.390659	0.218265	1.33333	1.91667	2.41667	16.6573	9.97561	2.47419	-2.39799	2.22404	-2.62038	4.90407	-0.330809	2.08584	2.70584	162.117	9.35337	6.29058	6.29058	5.50985	3.52437	3.52437	2.81671	2.81671	1.91046	1.91046	1.03008	1.03008	-0.24	431.77	9.84503	3.24957	1.44582	68.6428	30.2695	18.3119
C([C@H]([C@H]([C@@H]([C@@H](CO)O)O)O)O)O	8.95662	8.95662	0.725818	-1.66931	0.261263	21.5	182.172	168.06	182.079	74	0	0.110579	-0.393579	0.393579	0.110579	0.666667	0.916667	1.08333	16.3948	10.0423	2.28707	-2.2368	2.0347	-2.46498	4.79256	-0.122994	2.1228	3.98516	104.606	9.72361	6.4069	6.4069	5.54011	3.48175	3.48175	2.48103	2.48103	1.51248	1.51248	0.671209	0.671209	-0.24	358.753	11.76	5.41346	3.0154	69.3294	30.6392	24.4159
C([C@H]([C@H]([C@@H]([C@H](CO)O)O)O)O)O	8.95662	8.95662	0.725818	-1.66931	0.261263	21.5	182.172	168.06	182.079	74	0	0.110579	-0.393579	0.393579	0.110579	0.666667	0.916667	1.08333	16.3948	10.0423	2.28707	-2.2368	2.0347	-2.46498	4.79256	-0.122994	2.1228	3.98516	104.606	9.72361	6.4069	6.4069	5.54011	3.48175	3.48175	2.48103	2.48103	1.51248	1.51248	0.671209	0.671209	-0.24	358.753	11.76	5.41346	3.0154	69.3294	30.6392	24.4159
[truncated: 168 more columns]

## Sheet: Table S4
GBDT			MLP			XGBoost			SVR
Feature Name	SHAP Contribution		Feature Name	SHAP Contribution		Feature Name	SHAP Contribution		Feature Name	SHAP Contribution
Sucrose concentration	0.25863		Fructose concentration	0.663553		Mol3_MaxAbsEStateIndex	1.68822		Fructose concentration	1.68941
Glucose concentration	0.241224		Mannitol concentration	0.123405		Mol2_MaxAbsEStateIndex	1.67378		Sucrose concentration	0.433106
Mol2_FpDensityMorgan1	0.189757		Mol5_Chi3n	0.0809063		Mol5_MaxAbsEStateIndex	1.51628		Mannitol concentration	0.142028
Mannitol concentration	0.186137		Mol5_VSA_EState8	0.0772138		Mol1_MaxAbsEStateIndex	1.46162		Sorbitol concentration	0.0647219
Fructose concentration	0.16899		Mol2_HeavyAtomMolWt	0.0720596		Mol4_MaxAbsEStateIndex	1.44024		Glucose concentration	0.0554789
Sorbitol concentration	0.138417		Mol2_EState_VSA9	0.0698443		Sucrose concentration	0.312475		Mol5_TPSA	0.0291294
Mol5_PEOE_VSA10	0.131933		Mol5_EState_VSA9	0.0644499		Glucose concentration	0.296849		Mol5_BCUT2D_CHGHI	0.0291147
Mol3_NumAliphaticHeterocycles	0.110531		Mol2_BCUT2D_MWLOW	0.064026		Mannitol concentration	0.259034		Mol5_LabuteASA	0.0291038
Mol5_MolMR	0.106075		Mol2_MaxAbsEStateIndex	0.0605219		Sorbitol concentration	0.247121		Mol5_NumRotatableBonds	0.0290956
Mol2_SlogP_VSA2	0.105889		Mol2_ExactMolWt	0.0602535		Fructose concentration	0.110465		Mol5_PEOE_VSA9	0.0290951
Mol3_Kappa3	0.104971		Mol3_PEOE_VSA1	0.059736		Mol1_NumValenceElectrons	0		Mol5_BCUT2D_LOGPHI	0.0290948
Mol3_NumAliphaticRings	0.10253		Mol2_BCUT2D_LOGPHI	0.0575185		Mol4_SlogP_VSA3	0		Mol5_Kappa2	0.0290911
Mol1_Kappa1	0.0996145		Mol3_MaxAbsEStateIndex	0.0568442		Mol4_SlogP_VSA9	0		Mol5_VSA_EState3	0.0290908
Mol1_HeavyAtomMolWt	0.0983825		Mol2_PEOE_VSA10	0.0561401		Mol4_SlogP_VSA8	0		Mol5_EState_VSA9	0.0290903
Mol3_BCUT2D_CHGLO	0.094372		Sorbitol concentration	0.0541213		Mol4_SlogP_VSA7	0		Mol5_fr_Al_OH	0.0290884
Mol3_NumHDonors	0.0927389		Mol5_Chi4n	0.0535368		Mol4_SlogP_VSA6	0		Mol5_FractionCSP3	0.0290854
Mol5_fr_Al_OH	0.0915617		Mol1_Chi1v	0.0531746		Mol4_SlogP_VSA5	0		Mol5_MinPartialCharge	0.0290854
Mol5_MaxAbsEStateIndex	0.0861569		Mol2_FpDensityMorgan3	0.052968		Mol4_SlogP_VSA4	0		Mol5_FpDensityMorgan2	0.0290843
Mol3_HeavyAtomCount	0.0829048		Mol2_BCUT2D_LOGPLOW	0.0524586		Mol4_SlogP_VSA2	0		Mol5_Chi0v	0.0290812
Mol2_PEOE_VSA1	0.082694		Mol1_FractionCSP3	0.0520617		Mol4_EState_VSA1	0		Mol5_MinAbsEStateIndex	0.0290788
Mol5_Chi1v	0.0820697		Glucose concentration	0.0496284		Mol4_SlogP_VSA12	0		Mol5_NumAtomStereoCenters	0.0290778
Mol1_FpDensityMorgan1	0.0814259		Mol1_HeavyAtomMolWt	0.0494988		Mol4_SlogP_VSA11	0		Mol5_Chi4n	0.0290771
Mol1_Chi4n	0.0798917		Mol5_BCUT2D_MWHI	0.048928		Mol4_SlogP_VSA10	0		Mol5_BCUT2D_MRHI	0.0290758
Mol1_VSA_EState5	0.0795083		Mol1_MaxPartialCharge	0.0483138		Mol4_SlogP_VSA1	0		Mol5_Ipc	0.0290754
Mol3_qed	0.078812		Mol1_BCUT2D_MWLOW	0.0478935		Mol4_SMR_VSA9	0		Mol5_MaxAbsPartialCharge	0.0290714
Mol3_Chi0n	0.0786574		Mol2_VSA_EState3	0.0470086		Mol4_TPSA	0		Mol5_BCUT2D_MWLOW	0.0290708
Mol2_Kappa3	0.0782481		Mol2_FractionCSP3	0.0466898		Mol4_EState_VSA10	0		Mol5_SMR_VSA1	0.0290706
Mol2_VSA_EState8	0.0767253		Mol1_LabuteASA	0.0464914		Mol4_SMR_VSA7	0		Mol5_SMR_VSA6	0.0290693
Mol3_BCUT2D_LOGPLOW	0.0752997		Mol5_Chi0	0.0461794		Mol4_EState_VSA11	0		Mol5_Chi3v	0.0290672
Mol2_Phi	0.0737312		Mol3_SlogP_VSA2	0.0454357		Mol4_EState_VSA2	0		Mol5_Chi0	0.029064
Mol3_BCUT2D_MRHI	0.0735957		Mol1_qed	0.0446067		Mol4_EState_VSA3	0		Mol5_FpDensityMorgan3	0.029063
Mol5_SlogP_VSA2	0.0733637		Mol3_Chi1n	0.0442757		Mol4_EState_VSA4	0		Mol5_Chi2v	0.0290614
Mol3_Chi1v	0.0720971		Mol1_BCUT2D_CHGLO	0.043967		Mol4_EState_VSA5	0		Mol5_SMR_VSA5	0.029061
Mol2_NHOHCount	0.0718396		Mol5_Chi2n	0.0428857		Mol4_EState_VSA6	0		Mol5_AvgIpc	0.0290596
Mol4_SlogP_VSA2	0.0705447		Mol2_EState_VSA1	0.0426415		Mol4_EState_VSA7	0		Mol5_MinEStateIndex	0.0290586
Mol5_Chi0v	0.0682561		Mol1_NumAliphaticHeterocycles	0.042583		Mol4_EState_VSA8	0		Mol5_Chi4v	0.0290584
Mol4_BCUT2D_CHGHI	0.0674993		Mol1_SMR_VSA6	0.0425779		Mol4_EState_VSA9	0		Mol5_qed	0.0290577
Mol2_BCUT2D_LOGPLOW	0.0658434		Mol2_SPS	0.0425521		Mol4_VSA_EState1	0		Mol5_BalabanJ	0.0290576
Mol4_Chi4n	0.0654827		Mol2_MinAbsEStateIndex	0.0425299		Mol4_VSA_EState10	0		Mol5_MaxAbsEStateIndex	0.0290575
Mol1_SMR_VSA1	0.0652109		Mol2_HeavyAtomCount	0.0418012		Mol4_VSA_EState2	0		Mol5_FpDensityMorgan1	0.029056
Mol4_Phi	0.0640535		Mol5_MaxAbsEStateIndex	0.0416807		Mol4_VSA_EState3	0		Mol5_Chi2n	0.0290558
Mol5_Kappa2	0.0617975		Mol5_PEOE_VSA1	0.0415006		Mol4_VSA_EState4	0		Mol5_NumValenceElectrons	0.0290543
Mol4_PEOE_VSA9	0.0596919		Mol3_MaxEStateIndex	0.0409277		Mol4_SMR_VSA8	0		Mol5_VSA_EState7	0.0290522
Mol5_Chi4n	0.0584649		Mol3_HeavyAtomMolWt	0.0406927		Mol4_SMR_VSA6	0		Mol5_PEOE_VSA10	0.02905
Mol5_MinEStateIndex	0.0581399		Mol5_HallKierAlpha	0.0406125		Mol4_VSA_EState6	0		Mol5_Chi0n	0.0290486
Mol2_SMR_VSA6	0.0574569		Mol2_NumAliphaticHeterocycles	0.0403738		Mol4_PEOE_VSA12	0		Mol5_NumHDonors	0.0290486
Mol5_FpDensityMorgan1	0.0574363		Mol2_Chi2v	0.0403104		Mol4_Chi2v	0		Mol5_NumHAcceptors	0.0290485
Mol1_MaxAbsEStateIndex	0.0573312		Mol3_MolMR	0.0398929		Mol4_Chi3n	0		Mol5_PEOE_VSA1	0.0290482
Mol3_NumUnspecifiedAtomStereoCenters	0.0573032		Mol1_EState_VSA10	0.0398227		Mol4_Chi3v	0		Mol5_Kappa3	0.0290477
Mol2_NumSaturatedHeterocycles	0.0563051		Mol5_BalabanJ	0.0395662		Mol4_Chi4n	0		Mol5_VSA_EState8	0.0290476
Mol1_Chi3n	0.0558448		Mol1_Chi4v	0.0388264		Mol4_Chi4v	0		Mol5_NHOHCount	0.0290476
Mol4_BertzCT	0.0555812		Mol2_SMR_VSA5	0.0387334		Mol4_HallKierAlpha	0		Mol5_SlogP_VSA2	0.0290436
Mol4_EState_VSA9	0.0548346		Mol5_MolLogP	0.0386626		Mol4_Ipc	0		Mol5_NumHeteroatoms	0.0290434
Mol1_BalabanJ	0.0538644		Mol5_SPS	0.038545		Mol4_Kappa1	0		Mol5_MolWt	0.0290361
Mol4_Chi2n	0.0529816		Mol2_VSA_EState1	0.0382207		Mol4_Kappa2	0		Mol5_SPS	0.0290354
Mol5_Chi3n	0.0522598		Mol3_NumAliphaticHeterocycles	0.0371319		Mol4_Kappa3	0		Mol5_NOCount	0.0290342
Mol4_Chi0v	0.051017		Mol2_Chi0v	0.0369751		Mol4_LabuteASA	0		Mol5_MaxEStateIndex	0.0290339
Mol1_NumHeteroatoms	0.0501631		Mol1_Chi0	0.036842		Mol4_PEOE_VSA1	0		Mol5_Kappa1	0.0290323
Mol3_FractionCSP3	0.0501462		Mol2_MolLogP	0.0365363		Mol4_PEOE_VSA10	0		Mol5_HeavyAtomCount	0.0290295
Mol2_EState_VSA9	0.048394		Mol3_EState_VSA8	0.0363994		Mol4_PEOE_VSA11	0		Mol5_BCUT2D_MWHI	0.0290272
Mol3_VSA_EState1	0.0481235		Mol5_LabuteASA	0.0359811		Mol4_PEOE_VSA13	0		Mol5_Chi3n	0.0290214
Mol3_SlogP_VSA3	0.0475757		Mol1_BertzCT	0.0358769		Mol4_SMR_VSA5	0		Mol5_Chi1	0.0290203
Mol1_fr_Al_OH	0.0475271		Mol5_NumRotatableBonds	0.0352191		Mol4_PEOE_VSA14	0		Mol5_BertzCT	0.0290194
Mol5_Chi0	0.046523		Mol3_NHOHCount	0.0349912		Mol4_PEOE_VSA2	0		Mol5_fr_Al_OH_noTert	0.0290165
Mol1_NumValenceElectrons	0.0456215		Mol5_NOCount	0.0347875		Mol4_PEOE_VSA3	0		Mol5_Chi1n	0.0290156
Mol2_Kappa1	0.0452903		Mol5_AvgIpc	0.0343408		Mol4_PEOE_VSA4	0		Mol5_Chi1v	0.0290141
Mol4_Chi2v	0.0450427		Mol4_FpDensityMorgan3	0.0343132		Mol4_PEOE_VSA5	0		Mol5_MaxPartialCharge	0.0290106
Mol1_MolWt	0.0430022		Mol3_Kappa3	0.0342999		Mol4_PEOE_VSA6	0		Mol5_BCUT2D_CHGLO	0.0290087
Mol4_Chi0	0.0428514		Mol1_EState_VSA9	0.0342608		Mol4_PEOE_VSA7	0		Mol5_BCUT2D_MRLOW	0.0289978
Mol4_SMR_VSA6	0.0426909		Mol1_Kappa3	0.0337207		Mol4_PEOE_VSA8	0		Mol5_MolMR	0.0289738
Mol4_LabuteASA	0.0426319		Mol5_FpDensityMorgan2	0.0333647		Mol4_PEOE_VSA9	0		Mol5_ExactMolWt	0.0289634
Mol4_NumRotatableBonds	0.0424061		Mol2_FpDensityMorgan2	0.0330108		Mol4_SMR_VSA1	0		Mol5_HallKierAlpha	0.0289298
Mol5_fr_Al_OH_noTert	0.0423737		Mol3_PEOE_VSA9	0.0322425		Mol4_SMR_VSA10	0		Mol5_MinAbsPartialCharge	0.0289279
Mol3_MolWt	0.040968		Mol4_Chi3v	0.0319519		Mol4_SMR_VSA2	0		Mol5_BCUT2D_LOGPLOW	0.0289192
Mol1_NumAliphaticRings	0.0407702		Mol1_NHOHCount	0.0314202		Mol4_SMR_VSA3	0		Mol5_MolLogP	0.0289149
Mol3_FpDensityMorgan2	0.039078		Mol5_BCUT2D_CHGLO	0.0313416		Mol4_SMR_VSA4	0		Mol5_HeavyAtomMolWt	0.0289079
Mol1_TPSA	0.038016		Mol5_fr_Al_OH	0.0305397		Mol4_VSA_EState5	0		Mol5_Phi	0.0289018
Mol2_Chi1v	0.0379139		Mol4_FractionCSP3	0.0304053		Mol4_VSA_EState7	0		Mol5_EState_VSA1	0.028894
Mol3_ExactMolWt	0.037597		Mol1_Chi0v	0.0302832		Mol4_Chi1v	0		Mol2_Chi0v	0.0283637
Mol2_HallKierAlpha	0.0371809		Mol5_MolWt	0.0300333		Mol4_fr_Ndealkylation1	0		Mol2_HeavyAtomMolWt	0.0283464
Mol3_NumSaturatedRings	0.0369452		Mol4_NumRotatableBonds	0.0298545		Mol4_fr_Ar_N	0		Mol2_VSA_EState3	0.0283323
Mol2_HeavyAtomCount	0.0368082		Mol2_NumSaturatedRings	0.029766		Mol4_fr_Ar_NH	0		Mol2_Kappa1	0.0283288
Mol2_VSA_EState1	0.0363461		Mol3_FpDensityMorgan2	0.0296464		Mol4_fr_Ar_OH	0		Mol2_NumAliphaticRings	0.028328
Mol3_Ipc	0.0361035		Mol2_qed	0.0295895		Mol4_fr_COO	0		Mol2_MolMR	0.0283275
Mol3_fr_Al_OH_noTert	0.0354749		Mol5_Chi2v	0.0295569		Mol4_fr_COO2	0		Mol2_Chi1	0.0283272
Mol3_FpDensityMorgan1	0.0354249		Mol4_Ipc	0.0293988		Mol4_fr_C_O	0		Mol2_NumUnspecifiedAtomStereoCenters	0.0283215
Mol1_MinAbsEStateIndex	0.0354082		Mol5_Kappa3	0.0292658		Mol4_fr_C_O_noCOO	0		Mol2_Chi3n	0.02832
Mol2_NumHAcceptors	0.0352579		Mol2_fr_Al_OH	0.0288242		Mol4_fr_C_S	0		Mol2_qed	0.0283188
Mol5_Chi4v	0.0348419		Mol2_MinEStateIndex	0.0287259		Mol4_fr_HOCCN	0		Mol2_BCUT2D_CHGLO	0.0283169
Mol4_MolWt	0.0345826		Mol2_LabuteASA	0.0284342		Mol4_fr_Imine	0		Mol2_NumHAcceptors	0.0283139
Mol2_ExactMolWt	0.0341958		Mol5_Kappa2	0.028355		Mol4_fr_NH0	0		Mol2_SMR_VSA1	0.028312
Mol4_BCUT2D_MWLOW	0.0341358		Mol1_NumHDonors	0.0278693		Mol4_fr_NH1	0		Mol2_NOCount	0.0283119
Mol5_VSA_EState7	0.0336819		Mol4_PEOE_VSA1	0.0274391		Mol4_fr_NH2	0		Mol2_SMR_VSA6	0.0283115
Mol2_VSA_EState3	0.0334707		Mol5_BCUT2D_MRLOW	0.0272131		Mol4_fr_N_O	0		Mol2_MinEStateIndex	0.0283111
Mol1_VSA_EState8	0.0327456		Mol2_fr_ether	0.0270193		Mol4_fr_Ndealkylation2	0		Mol2_Chi4n	0.0283111
Mol1_BCUT2D_CHGHI	0.0326321		Mol3_Kappa1	0.0269391		Mol4_VSA_EState8	0		Mol2_SMR_VSA5	0.0283094
Mol2_NumValenceElectrons	0.0323515		Mol5_TPSA	0.0268624		Mol4_fr_Nhpyrrole	0		Mol2_BCUT2D_MRLOW	0.0283088
Mol4_NHOHCount	0.0322497		Mol2_Chi0	0.0268427		Mol4_fr_SH	0		Mol2_ExactMolWt	0.0283067
Mol2_NumHeterocycles	0.0317259		Mol3_FpDensityMorgan1	0.0267675		Mol4_fr_aldehyde	0		Mol2_BCUT2D_MRHI	0.0283043
Mol4_Chi4v	0.0313075		Mol4_MolWt	0.0266885		Mol4_fr_alkyl_carbamate	0		Mol2_MinAbsEStateIndex	0.0283042
Mol4_BCUT2D_LOGPHI	0.0310117		Mol3_BCUT2D_MRLOW	0.0265905		Mol4_fr_alkyl_halide	0		Mol2_VSA_EState1	0.0283026
Mol2_qed	0.030877		Mol2_SMR_VSA6	0.0263473		Mol4_fr_allylic_oxid	0		Mol2_VSA_EState8	0.0283015
Mol5_BCUT2D_CHGHI	0.030715		Mol4_Chi1	0.0262785		Mol4_fr_amide	0		Mol2_Chi2v	0.0282998
Mol1_Chi2v	0.0306081		Mol4_Chi2n	0.0261523		Mol4_fr_amidine	0		Mol2_FpDensityMorgan2	0.0282993
Mol4_HeavyAtomMolWt	0.0304414		Mol3_SPS	0.0257765		Mol4_fr_aniline	0		Mol2_MaxAbsEStateIndex	0.0282989
Mol2_SMR_VSA1	0.0298756		Mol1_PEOE_VSA11	0.0255943		Mol4_fr_aryl_methyl	0		Mol2_PEOE_VSA9	0.0282985
Mol2_FpDensityMorgan2	0.0291932		Mol1_Kappa1	0.0251799		Mol4_fr_azide	0		Mol2_BalabanJ	0.0282977
Mol4_MinPartialCharge	0.028204		Mol2_BCUT2D_MRLOW	0.0250583		Mol4_fr_azo	0		Mol2_Chi1n	0.0282957
Mol1_BCUT2D_MRHI	0.0280222		Mol3_SMR_VSA6	0.0250316		Mol4_fr_barbitur	0		Mol2_AvgIpc	0.0282939
Mol3_SMR_VSA5	0.027598		Mol4_Kappa2	0.0249393		Mol4_fr_benzene	0		Mol2_fr_Al_OH	0.0282938
Mol1_NumAliphaticHeterocycles	0.0273966		Mol2_MaxAbsPartialCharge	0.0248463		Mol4_fr_Ar_COO	0		Mol2_EState_VSA9	0.0282928
Mol3_Chi2v	0.0271663		Mol2_MolMR	0.0247463		Mol4_fr_ArN	0		Mol2_MaxEStateIndex	0.0282925
Mol4_BCUT2D_MRLOW	0.0270108		Mol2_Ipc	0.0245282		Mol4_fr_Al_OH_noTert	0		Mol2_TPSA	0.0282917
Mol2_BCUT2D_MRLOW	0.0268289		Mol4_MaxPartialCharge	0.0243004		Mol4_fr_Al_OH	0		Mol2_NumRotatableBonds	0.0282912
Mol2_NumAtomStereoCenters	0.0267907		Mol2_Chi3n	0.0242803		Mol4_VSA_EState9	0		Mol2_MaxAbsPartialCharge	0.0282904
Mol2_LabuteASA	0.0267695		Mol3_SMR_VSA1	0.0237818		Mol4_FractionCSP3	0		Mol2_MolLogP	0.0282903
Mol5_BertzCT	0.0267172		Mol2_NumSaturatedHeterocycles	0.0231691		Mol4_HeavyAtomCount	0		Mol2_Chi2n	0.0282902
Mol3_EState_VSA10	0.0265253		Mol5_SMR_VSA5	0.0230264		Mol4_NHOHCount	0		Mol2_MolWt	0.0282884
Mol5_Chi3v	0.0258438		Mol5_HeavyAtomCount	0.0228429		Mol4_NOCount	0		Mol2_BCUT2D_MWLOW	0.0282862
Mol1_SMR_VSA5	0.0254647		Mol4_NumHeteroatoms	0.0228362		Mol4_NumAliphaticCarbocycles	0		Mol2_PEOE_VSA11	0.0282848
Mol5_NumRotatableBonds	0.0247325		Mol3_Chi1v	0.022832		Mol4_NumAliphaticHeterocycles	0		Mol2_Kappa3	0.0282841
Mol4_AvgIpc	0.0242175		Mol3_Ipc	0.0228236		Mol4_NumAliphaticRings	0		Mol2_HallKierAlpha	0.0282812
Mol2_MaxPartialCharge	0.0239857		Mol1_MolMR	0.0227944		Mol4_NumAmideBonds	0		Mol2_NumValenceElectrons	0.0282787
Mol5_Chi1	0.023636		Mol3_NumHDonors	0.0226989		Mol4_NumAromaticCarbocycles	0		Mol2_fr_ether	0.0282775
Mol1_EState_VSA1	0.0236187		Mol1_SMR_VSA5	0.0225563		Mol4_NumAromaticHeterocycles	0		Mol2_NumHeteroatoms	0.0282751
Mol5_SMR_VSA6	0.0227625		Mol3_ExactMolWt	0.0225065		Mol4_NumAromaticRings	0		Mol2_fr_Al_OH_noTert	0.0282751
Mol4_qed	0.0227359		Mol4_MaxAbsPartialCharge	0.02239		Mol4_NumAtomStereoCenters	0		Mol2_LabuteASA	0.0282749
Mol4_HeavyAtomCount	0.0226725		Mol2_NumHDonors	0.0223092		Mol4_NumBridgeheadAtoms	0		Mol2_NumSaturatedHeterocycles	0.0282738
Mol4_MaxEStateIndex	0.0224996		Mol5_PEOE_VSA10	0.0220602		Mol4_NumHAcceptors	0		Mol2_PEOE_VSA10	0.0282736
Mol5_Phi	0.0222754		Sucrose concentration	0.0215486		Mol4_NumHDonors	0		Mol2_FractionCSP3	0.0282728
Mol1_MolMR	0.0222136		Mol1_VSA_EState3	0.0213105		Mol4_NumHeteroatoms	0		Mol2_Ipc	0.0282726
Mol2_Chi3n	0.0222059		Mol5_MaxEStateIndex	0.0212544		Mol4_NumHeterocycles	0		Mol2_SPS	0.0282708
Mol3_BCUT2D_MWHI	0.0217933		Mol1_BalabanJ	0.0208171		Mol4_NumRotatableBonds	0		Mol2_NumHeterocycles	0.0282682
Mol1_Ipc	0.021728		Mol2_NumAtomStereoCenters	0.020785		Mol4_NumSaturatedCarbocycles	0		Mol2_PEOE_VSA1	0.0282681
Mol4_TPSA	0.0216349		Mol4_BCUT2D_CHGHI	0.0207229		Mol4_NumSaturatedHeterocycles	0		Mol2_FpDensityMorgan1	0.0282674
Mol4_Chi1n	0.0215702		Mol1_EState_VSA1	0.0206587		Mol4_NumSaturatedRings	0		Mol2_VSA_EState7	0.0282666
Mol3_MolMR	0.0214106		Mol4_Kappa1	0.0206535		Mol4_NumSpiroAtoms	0		Mol2_BCUT2D_LOGPLOW	0.0282662
Mol3_NumHeteroatoms	0.0211254		Mol1_VSA_EState1	0.0205808		Mol4_NumUnspecifiedAtomStereoCenters	0		Mol2_EState_VSA1	0.0282661
Mol4_Chi1	0.0210701		Mol5_NumHAcceptors	0.0205556		Mol4_Phi	0		Mol2_BCUT2D_LOGPHI	0.028265
Mol1_MolLogP	0.0209848		Mol4_Chi1n	0.0204665		Mol4_RingCount	0		Mol2_MinPartialCharge	0.0282649
Mol2_RingCount	0.0205591		Mol5_FpDensityMorgan1	0.0204621		Mol4_MolLogP	0		Mol2_BCUT2D_CHGHI	0.0282625
Mol1_NHOHCount	0.0202306		Mol3_fr_ether	0.0204364		Mol4_MolMR	0		Mol2_Chi4v	0.0282623
Mol4_NumValenceElectrons	0.0199816		Mol3_EState_VSA1	0.0203248		Mol4_fr_Al_COO	0		Mol2_SlogP_VSA2	0.0282615
Mol1_HallKierAlpha	0.0194272		Mol3_VSA_EState3	0.0202974		Mol4_Chi2n	0		Mol2_EState_VSA8	0.02826
Mol3_Kappa1	0.0193626		Mol3_BCUT2D_CHGHI	0.020163		Mol4_Chi1n	0		Mol2_NumAliphaticHeterocycles	0.0282595
Mol5_HeavyAtomMolWt	0.0192605		Mol1_MaxEStateIndex	0.0201133		Mol4_fr_bicyclic	0		Mol2_NumAtomStereoCenters	0.0282569
Mol4_BCUT2D_MWHI	0.0190355		Mol1_NumSaturatedHeterocycles	0.0199872		Mol3_fr_benzene	0		Mol2_Chi1v	0.0282565
Mol4_MolLogP	0.0188839		Mol1_RingCount	0.0197843		Mol3_fr_Ndealkylation2	0		Mol2_NHOHCount	0.0282524
Mol5_NumHAcceptors	0.0187136		Mol2_BCUT2D_MWHI	0.0197616		Mol3_fr_Nhpyrrole	0		Mol2_SlogP_VSA3	0.0282488
Mol2_FpDensityMorgan3	0.0185692		Mol3_MolLogP	0.0197587		Mol3_fr_SH	0		Mol2_Phi	0.0282471
Mol4_Kappa3	0.0177425		Mol1_BCUT2D_MRHI	0.0197496		Mol3_fr_aldehyde	0		Mol2_RingCount	0.0282434
Mol5_BCUT2D_CHGLO	0.0175292		Mol3_BalabanJ	0.0195338		Mol3_fr_alkyl_carbamate	0		Mol2_HeavyAtomCount	0.0282417
Mol1_PEOE_VSA10	0.0173429		Mol2_PEOE_VSA11	0.019412		Mol3_fr_alkyl_halide	0		Mol2_MaxPartialCharge	0.0282414
Mol1_Chi4v	0.0172841		Mol3_Kappa2	0.0190662		Mol3_fr_allylic_oxid	0		Mol2_FpDensityMorgan3	0.0282385
Mol2_Kappa2	0.0172265		Mol2_MinAbsPartialCharge	0.0189215		Mol3_fr_amide	0		Mol2_Chi0	0.0282326
Mol4_NumHeteroatoms	0.0171092		Mol3_NumAtomStereoCenters	0.0187227		Mol3_fr_amidine	0		Mol2_Kappa2	0.0282323
Mol5_PEOE_VSA1	0.0170918		Mol5_NumHeteroatoms	0.0186506		Mol3_fr_aniline	0		Mol2_MinAbsPartialCharge	0.0282198
Mol1_BCUT2D_MWHI	0.0166562		Mol3_LabuteASA	0.0186138		Mol3_fr_aryl_methyl	0		Mol2_NumSaturatedRings	0.0282195
Mol2_Chi1n	0.0164332		Mol2_AvgIpc	0.0185885		Mol3_fr_azide	0		Mol2_BertzCT	0.028219
Mol5_TPSA	0.0162324		Mol3_VSA_EState8	0.0184758		Mol3_fr_azo	0		Mol2_BCUT2D_MWHI	0.0282101
Mol3_MinEStateIndex	0.0161534		Mol3_HallKierAlpha	0.0184312		Mol3_fr_barbitur	0		Mol2_Chi3v	0.0282059
Mol4_SMR_VSA1	0.0160871		Mol1_NumHeterocycles	0.0183396		Mol3_fr_benzodiazepine	0		Mol2_NumHDonors	0.0282046
Mol5_NumHDonors	0.0156943		Mol2_VSA_EState8	0.0182176		Mol3_fr_N_O	0		Mol2_Chi0n	0.0281974
Mol5_ExactMolWt	0.0155955		Mol5_Chi0n	0.0182092		Mol3_fr_bicyclic	0		Mol1_Chi1	0.0267099
Mol5_SMR_VSA5	0.0155133		Mol4_Chi3n	0.0181288		Mol3_fr_diazo	0		Mol1_TPSA	0.0267077
Mol1_Chi1	0.0155026		Mol4_SPS	0.0177694		Mol3_fr_dihydropyridine	0		Mol1_MolWt	0.0267032
Mol1_ExactMolWt	0.0152336		Mol1_NumAliphaticRings	0.0176456		Mol3_fr_epoxide	0		Mol1_BCUT2D_MRLOW	0.0267024
Mol2_Chi0v	0.015021		Mol1_NumAtomStereoCenters	0.0174235		Mol3_fr_ester	0		Mol1_BalabanJ	0.0266994
Mol5_HeavyAtomCount	0.0141567		Mol1_MinEStateIndex	0.0170535		Mol3_fr_ether	0		Mol1_SMR_VSA6	0.0266941
Mol3_MaxPartialCharge	0.0138598		Mol3_FractionCSP3	0.0170179		Mol3_fr_furan	0		Mol1_RingCount	0.0266928
Mol1_Chi1n	0.0138264		Mol2_BalabanJ	0.0168836		Mol3_fr_guanido	0		Mol1_Chi4n	0.0266895
Mol2_NumRotatableBonds	0.0135239		Mol3_MinPartialCharge	0.0168617		Mol3_fr_halogen	0		Mol1_Chi3v	0.0266892
Mol3_EState_VSA1	0.0131006		Mol3_MaxPartialCharge	0.016689		Mol3_fr_hdrzine	0		Mol1_PEOE_VSA12	0.0266859
Mol2_MaxAbsEStateIndex	0.0130262		Mol3_BertzCT	0.0166629		Mol3_fr_hdrzone	0		Mol1_PEOE_VSA9	0.0266792
Mol3_NumHAcceptors	0.0127985		Mol5_MolMR	0.0166132		Mol3_fr_imidazole	0		Mol1_MinEStateIndex	0.0266782
Mol4_Chi3v	0.0126028		Mol1_MaxAbsPartialCharge	0.0165799		Mol3_fr_imide	0		Mol1_BCUT2D_LOGPHI	0.0266775
Mol4_SPS	0.0124948		Mol3_NumHeteroatoms	0.0165224		Mol3_fr_isocyan	0		Mol1_NumRotatableBonds	0.0266737
Mol5_EState_VSA1	0.0124555		Mol4_MolMR	0.0164378		Mol3_fr_Ndealkylation1	0		Mol1_Chi0	0.0266705
Mol4_FpDensityMorgan1	0.0124363		Mol2_PEOE_VSA9	0.0163651		Mol3_fr_NH2	0		Mol1_NumHeterocycles	0.0266697
Mol5_FractionCSP3	0.0124354		Mol3_EState_VSA10	0.016338		Mol4_Chi1	0		Mol1_MaxAbsPartialCharge	0.0266668
Mol3_MaxAbsPartialCharge	0.0124332		Mol1_Ipc	0.0163203		Mol3_fr_Al_COO	0		Mol1_FpDensityMorgan3	0.0266667
Mol1_FpDensityMorgan3	0.0121473		Mol4_VSA_EState3	0.0162355		Mol3_NumHAcceptors	0		Mol1_NumAliphaticHeterocycles	0.0266662
Mol2_MinAbsEStateIndex	0.0121146		Mol4_fr_Al_OH	0.0162036		Mol3_NumHDonors	0		Mol1_Chi0v	0.026666
Mol1_BCUT2D_LOGPHI	0.0120641		Mol4_BertzCT	0.016171		Mol3_NumHeteroatoms	0		Mol1_EState_VSA9	0.0266658
Mol3_fr_Al_OH	0.0120443		Mol3_NOCount	0.0161556		Mol3_NumHeterocycles	0		Mol1_Chi2v	0.0266655
Mol3_SlogP_VSA2	0.0118136		Mol1_NOCount	0.0161407		Mol3_NumRotatableBonds	0		Mol1_BCUT2D_MRHI	0.026663
Mol4_MaxAbsPartialCharge	0.0118073		Mol3_FpDensityMorgan3	0.0161235		Mol3_NumSaturatedCarbocycles	0		Mol1_ExactMolWt	0.0266628
Mol5_MinAbsEStateIndex	0.0117027		Mol2_VSA_EState7	0.0160901		Mol3_NumSaturatedHeterocycles	0		Mol1_EState_VSA10	0.0266626
Mol4_NumHAcceptors	0.0116028		Mol3_EState_VSA9	0.0160273		Mol3_NumSaturatedRings	0		Mol1_FractionCSP3	0.0266611
Mol5_MaxAbsPartialCharge	0.0114827		Mol3_MaxAbsPartialCharge	0.0159218		Mol3_NumSpiroAtoms	0		Mol1_MinAbsPartialCharge	0.0266604
Mol3_LabuteASA	0.0114321		Mol3_Chi4v	0.0159002		Mol3_NumUnspecifiedAtomStereoCenters	0		Mol1_MolLogP	0.0266598
Mol1_SMR_VSA6	0.0113652		Mol2_NumAliphaticRings	0.0158149		Mol3_Phi	0		Mol1_Phi	0.0266585
Mol2_HeavyAtomMolWt	0.011328		Mol3_BCUT2D_MWHI	0.0157898		Mol3_RingCount	0		Mol1_VSA_EState5	0.0266577
Mol1_BCUT2D_LOGPLOW	0.0112706		Mol1_MaxAbsEStateIndex	0.0157107		Mol3_MolLogP	0		Mol1_Chi4v	0.0266557
Mol2_AvgIpc	0.0112305		Mol3_Chi0	0.0155917		Mol3_MolMR	0		Mol1_HeavyAtomCount	0.0266521
Mol1_VSA_EState1	0.0109578		Mol3_BCUT2D_MRHI	0.0155854		Mol3_fr_Al_OH	0		Mol1_VSA_EState3	0.0266502
Mol5_BCUT2D_MWHI	0.0108232		Mol5_SMR_VSA6	0.0155379		Mol3_fr_NH1	0		Mol1_BertzCT	0.0266489
Mol1_BCUT2D_MRLOW	0.0107631		Mol4_FpDensityMorgan2	0.0155006		Mol3_fr_Al_OH_noTert	0		Mol1_VSA_EState1	0.0266471
Mol3_NumAtomStereoCenters	0.010755		Mol3_MinEStateIndex	0.0154897		Mol3_fr_ArN	0		Mol1_BCUT2D_MWLOW	0.0266459
Mol3_PEOE_VSA1	0.0105248		Mol3_Chi2n	0.0154475		Mol3_fr_Ar_COO	0		Mol1_NumAliphaticRings	0.0266454
Mol3_NOCount	0.0104918		Mol2_BCUT2D_MRHI	0.0152259		Mol3_fr_Ar_N	0		Mol1_MaxPartialCharge	0.0266454
Mol4_BCUT2D_CHGLO	0.0104461		Mol2_EState_VSA8	0.0148508		Mol3_fr_Ar_NH	0		Mol1_MaxAbsEStateIndex	0.0266447
Mol5_VSA_EState8	0.0102832		Mol3_Chi2v	0.0148071		Mol3_fr_Ar_OH	0		Mol1_FpDensityMorgan1	0.0266442
Mol1_Chi0	0.0101633		Mol3_BCUT2D_LOGPHI	0.0145549		Mol3_fr_COO	0		Mol1_EState_VSA1	0.0266437
Mol1_Chi1v	0.0101372		Mol3_RingCount	0.0143051		Mol3_fr_COO2	0		Mol1_SlogP_VSA3	0.0266434
Mol3_NumHeterocycles	0.0101212		Mol1_VSA_EState7	0.0141736		Mol3_fr_C_O	0		Mol1_FpDensityMorgan2	0.0266429
Mol5_Chi1n	0.010119		Mol1_BCUT2D_CHGHI	0.0141626		Mol3_fr_C_O_noCOO	0		Mol1_Ipc	0.0266413
Mol4_EState_VSA1	0.00998958		Mol4_LabuteASA	0.0141352		Mol3_fr_C_S	0		Mol1_Chi1n	0.0266407
Mol1_FractionCSP3	0.0099175		Mol2_SlogP_VSA3	0.0141187		Mol3_fr_HOCCN	0		Mol1_SMR_VSA5	0.0266405
Mol3_Kappa2	0.009914		Mol1_MinPartialCharge	0.0140829		Mol3_fr_Imine	0		Mol1_SPS	0.0266402
Mol4_NumHDonors	0.00985708		Mol1_NumRotatableBonds	0.0140446		Mol3_fr_NH0	0		Mol1_NHOHCount	0.0266374
Mol1_Phi	0.00981476		Mol2_MinPartialCharge	0.014011		Mol3_fr_isothiocyan	0		Mol1_NOCount	0.0266367
Mol2_Chi0	0.00970869		Mol2_Chi4n	0.0139153		Mol3_fr_ketone	0		Mol1_PEOE_VSA11	0.0266355
Mol4_fr_Al_OH	0.00950409		Mol2_HallKierAlpha	0.0138888		Mol3_fr_ketone_Topliss	0		Mol1_NumHeteroatoms	0.0266338
Mol4_MaxAbsEStateIndex	0.00946285		Mol1_fr_Al_OH	0.0137984		Mol4_FpDensityMorgan2	0		Mol1_BCUT2D_CHGHI	0.0266332
Mol5_FpDensityMorgan3	0.0090009		Mol1_SlogP_VSA3	0.0137653		Mol4_MinAbsEStateIndex	0		Mol1_LabuteASA	0.0266328
Mol2_MolWt	0.0089338		Mol4_EState_VSA1	0.0137106		Mol4_MinEStateIndex	0		Mol1_PEOE_VSA10	0.0266325
Mol2_NumHeteroatoms	0.0089301		Mol1_BCUT2D_LOGPHI	0.0136794		Mol4_qed	0		Mol1_MinPartialCharge	0.0266321
Mol3_MaxEStateIndex	0.00886946		Mol1_Chi3v	0.0136428		Mol4_SPS	0		Mol1_Chi0n	0.0266315
Mol3_EState_VSA8	0.00880791		Mol2_MaxEStateIndex	0.0135941		Mol4_MolWt	0		Mol1_Chi3n	0.0266308
Mol4_HallKierAlpha	0.00879414		Mol2_NHOHCount	0.0135661		Mol4_HeavyAtomMolWt	0		Mol1_PEOE_VSA1	0.0266301
Mol2_NumUnspecifiedAtomStereoCenters	0.0087761		Mol1_SPS	0.0135462		Mol4_ExactMolWt	0		Mol1_NumSaturatedRings	0.0266293
Mol5_Chi2v	0.00872955		Mol4_Chi0v	0.013546		Mol4_NumValenceElectrons	0		Mol1_MolMR	0.0266293
Mol4_MinAbsEStateIndex	0.00869807		Mol3_Chi1	0.0134601		Mol4_NumRadicalElectrons	0		Mol1_Kappa3	0.0266287
Mol1_LabuteASA	0.00862791		Mol2_NumHAcceptors	0.0134174		Mol4_MaxPartialCharge	0		Mol1_NumHDonors	0.0266287
Mol2_NumAliphaticHeterocycles	0.00857184		Mol3_AvgIpc	0.0134102		Mol4_MinPartialCharge	0		Mol1_Kappa1	0.0266285
Mol4_fr_Al_OH_noTert	0.00854786		Mol3_BCUT2D_CHGLO	0.0133753		Mol4_MaxAbsPartialCharge	0		Mol1_NumSaturatedHeterocycles	0.0266283
Mol2_SlogP_VSA3	0.00846826		Mol1_Kappa2	0.0132961		Mol4_MinAbsPartialCharge	0		Mol1_Chi1v	0.026628
Mol1_MinAbsPartialCharge	0.00844614		Mol1_SlogP_VSA2	0.0132829		Mol4_FpDensityMorgan1	0		Mol1_AvgIpc	0.0266245
Mol1_NumSaturatedRings	0.00844536		Mol4_HeavyAtomCount	0.013268		Mol4_FpDensityMorgan3	0		Mol1_BCUT2D_MWHI	0.0266243
Mol4_SMR_VSA5	0.00829652		Mol3_Chi0v	0.0132113		Mol3_fr_lactam	0		Mol1_NumAtomStereoCenters	0.0266242
Mol3_Chi0	0.00828629		Mol2_Kappa1	0.0131776		Mol4_BCUT2D_MWHI	0		Mol1_Kappa2	0.0266221
Mol2_fr_Al_OH	0.00823874		Mol2_RingCount	0.0130717		Mol4_BCUT2D_MWLOW	0		Mol1_fr_ether	0.0266219
Mol2_Chi2v	0.00811361		Mol2_BCUT2D_CHGLO	0.0130176		Mol4_BCUT2D_CHGHI	0		Mol1_SlogP_VSA2	0.0266218
Mol5_BCUT2D_MWLOW	0.00801838		Mol1_PEOE_VSA9	0.0129079		Mol4_BCUT2D_CHGLO	0		Mol1_MinAbsEStateIndex	0.0266218
Mol1_PEOE_VSA12	0.00801708		Mol4_NumHAcceptors	0.0127774		Mol4_BCUT2D_LOGPHI	0		Mol1_NumHAcceptors	0.0266186
Mol5_BCUT2D_LOGPLOW	0.00800596		Mol5_NumHDonors	0.0126768		Mol4_BCUT2D_LOGPLOW	0		Mol1_BCUT2D_LOGPLOW	0.0266183
Mol5_qed	0.00799544		Mol4_FpDensityMorgan1	0.0125823		Mol4_BCUT2D_MRHI	0		Mol1_NumValenceElectrons	0.0266171
Mol5_LabuteASA	0.00797794		Mol5_NHOHCount	0.0125772		Mol4_BCUT2D_MRLOW	0		Mol1_VSA_EState7	0.02661
Mol3_SPS	0.00791041		Mol2_NumHeterocycles	0.0125142		Mol4_AvgIpc	0		Mol1_HeavyAtomMolWt	0.0266095
Mol5_BCUT2D_MRLOW	0.00784241		Mol2_Chi2n	0.0124799		Mol4_BalabanJ	0		Mol1_SMR_VSA1	0.026609
Mol3_HeavyAtomMolWt	0.0078152		Mol5_Chi3v	0.0124521		Mol4_BertzCT	0		Mol1_fr_Al_OH	0.0266065
Mol3_Chi1	0.00752339		Mol5_BCUT2D_MRHI	0.0124371		Mol4_Chi0	0		Mol1_VSA_EState8	0.0266044
Mol4_VSA_EState3	0.00748209		Mol1_FpDensityMorgan3	0.0123741		Mol4_Chi0n	0		Mol1_MaxEStateIndex	0.0266025
Mol2_Chi1	0.00748114		Mol1_Chi2n	0.0123004		Mol4_Chi0v	0		Mol1_Chi2n	0.0265992
Mol4_Kappa2	0.00748049		Mol1_SMR_VSA1	0.012284		Mol4_MaxEStateIndex	0		Mol1_fr_Al_OH_noTert	0.0265984
Mol2_SPS	0.00742256		Mol5_qed	0.0121895		Mol1_MolWt	0		Mol1_BCUT2D_CHGLO	0.026597
Mol5_MinPartialCharge	0.00738038		Mol5_MinAbsEStateIndex	0.0121007		Mol3_fr_urea	0		Mol1_qed	0.0265964
Mol3_PEOE_VSA10	0.00723782		Mol2_TPSA	0.0120969		Mol3_fr_unbrch_alkane	0		Mol1_HallKierAlpha	0.0265657
Mol3_BertzCT	0.00723221		Mol3_Chi4n	0.0119667		Mol3_fr_lactone	0		Mol4_AvgIpc	0.0216957
Mol3_PEOE_VSA12	0.00709826		Mol5_fr_Al_OH_noTert	0.0119286		Mol3_fr_methoxy	0		Mol4_Chi1	0.0216862
Mol1_MaxAbsPartialCharge	0.00703755		Mol1_Chi1n	0.0118956		Mol3_fr_morpholine	0		Mol4_SPS	0.0216838
Mol1_FpDensityMorgan2	0.00703152		Mol2_MaxPartialCharge	0.0117852		Mol3_fr_nitrile	0		Mol4_ExactMolWt	0.0216764
Mol3_Chi3n	0.00692669		Mol4_SMR_VSA5	0.0116869		Mol3_fr_nitro	0		Mol4_BCUT2D_MWLOW	0.0216733
Mol4_VSA_EState8	0.0068185		Mol1_BCUT2D_MRLOW	0.0116553		Mol3_fr_nitro_arom	0		Mol4_Kappa2	0.0216725
Mol3_Chi1n	0.00664234		Mol5_EState_VSA1	0.0115983		Mol3_fr_nitro_arom_nonortho	0		Mol4_PEOE_VSA9	0.0216722
Mol2_FractionCSP3	0.00659976		Mol2_MolWt	0.011578		Mol3_fr_nitroso	0		Mol4_MinAbsPartialCharge	0.021672
Mol1_EState_VSA10	0.00652971		Mol4_BCUT2D_MWHI	0.0115176		Mol3_fr_oxazole	0		Mol4_SMR_VSA5	0.0216706
Mol3_MinAbsEStateIndex	0.00638341		Mol3_NumUnspecifiedAtomStereoCenters	0.011456		Mol3_fr_oxime	0		Mol4_Chi3n	0.0216684
Mol5_MinAbsPartialCharge	0.00638196		Mol5_Chi1n	0.0114052		Mol3_fr_para_hydroxylation	0		Mol4_Kappa1	0.0216652
Mol2_MinEStateIndex	0.0063482		Mol4_qed	0.0113568		Mol3_fr_phenol	0		Mol4_NumAtomStereoCenters	0.0216631
Mol1_Chi3v	0.0063114		Mol1_MolLogP	0.011291		Mol3_fr_phenol_noOrthoHbond	0		Mol4_Chi4n	0.0216615
Mol2_BCUT2D_CHGHI	0.00626829		Mol4_MolLogP	0.0111874		Mol3_fr_phos_acid	0		Mol4_BertzCT	0.0216604
Mol3_PEOE_VSA9	0.00621062		Mol2_Phi	0.0111568		Mol3_fr_phos_ester	0		Mol4_NOCount	0.0216597
Mol5_Chi2n	0.00618737		Mol1_MinAbsEStateIndex	0.0110956		Mol3_fr_piperdine	0		Mol4_Chi0	0.0216584
Mol3_HallKierAlpha	0.00610355		Mol3_PEOE_VSA12	0.0110607		Mol3_fr_piperzine	0		Mol4_MinAbsEStateIndex	0.0216577
Mol1_NumHDonors	0.00605619		Mol5_HeavyAtomMolWt	0.0109566		Mol3_fr_priamide	0		Mol4_SlogP_VSA2	0.0216576
Mol4_Chi0n	0.0059903		Mol5_BCUT2D_LOGPLOW	0.0109402		Mol3_fr_prisulfonamd	0		Mol4_NumHeteroatoms	0.0216542
Mol4_FpDensityMorgan3	0.00576067		Mol3_MinAbsEStateIndex	0.0109096		Mol3_fr_pyridine	0		Mol4_Ipc	0.0216537
Mol2_fr_Al_OH_noTert	0.00570679		Mol1_NumHAcceptors	0.0108974		Mol3_fr_quatN	0		Mol4_BCUT2D_MRLOW	0.0216521
Mol1_qed	0.00570012		Mol2_Kappa3	0.0108848		Mol3_fr_sulfide	0		Mol4_BCUT2D_LOGPHI	0.021652
Mol3_SMR_VSA6	0.00561244		Mol2_Chi0n	0.0108702		Mol3_fr_sulfonamd	0		Mol4_NumValenceElectrons	0.0216509
Mol2_Ipc	0.0055796		Mol5_MaxPartialCharge	0.0108702		Mol3_fr_sulfone	0		Mol4_BCUT2D_MWHI	0.0216507
Mol4_ExactMolWt	0.00548269		Mol2_NumValenceElectrons	0.0108489		Mol3_fr_term_acetylene	0		Mol4_PEOE_VSA1	0.0216496
Mol4_NumAtomStereoCenters	0.00545302		Mol1_Chi4n	0.0108418		Mol3_fr_tetrazole	0		Mol4_MolWt	0.0216488
Mol1_fr_Al_OH_noTert	0.00544667		Mol2_SlogP_VSA2	0.0107792		Mol3_fr_thiazole	0		Mol4_MinPartialCharge	0.0216487
Mol4_FractionCSP3	0.00539718		Mol1_fr_Al_OH_noTert	0.0107405		Mol3_fr_thiocyan	0		Mol4_PEOE_VSA10	0.0216484
Mol2_NOCount	0.0053488		Mol5_NumValenceElectrons	0.0107185		Mol3_fr_thiophene	0		Mol4_BCUT2D_MRHI	0.021648
Mol3_VSA_EState7	0.00511164		Mol1_Chi2v	0.0107009		Mol4_fr_benzodiazepine	0		Mol4_BCUT2D_LOGPLOW	0.0216479
Mol3_TPSA	0.00497802		Mol5_FractionCSP3	0.0106583		Mol4_fr_diazo	0		Mol4_Kappa3	0.0216465
Mol1_MaxPartialCharge	0.00489649		Mol5_MaxAbsPartialCharge	0.0105857		Mol3_NumAtomStereoCenters	0		Mol4_MaxAbsEStateIndex	0.021646
Mol2_BCUT2D_MRHI	0.00486921		Mol1_Chi1	0.0105444		Mol5_fr_Ar_N	0		Mol4_VSA_EState7	0.021646
Mol1_PEOE_VSA1	0.00482977		Mol4_Chi4n	0.0104306		Mol5_NumSaturatedCarbocycles	0		Mol4_NumHAcceptors	0.0216446
Mol5_MolLogP	0.00472506		Mol1_NumHeteroatoms	0.0104104		Mol5_NumSaturatedHeterocycles	0		Mol4_HeavyAtomMolWt	0.0216439
Mol2_MinAbsPartialCharge	0.00470003		Mol5_VSA_EState3	0.0102364		Mol5_NumSaturatedRings	0		Mol4_Chi3v	0.0216439
Mol1_VSA_EState7	0.00461585		Mol1_MolWt	0.0101242		Mol5_NumSpiroAtoms	0		Mol4_FpDensityMorgan2	0.0216419
Mol3_NHOHCount	0.00457891		Mol2_NumRotatableBonds	0.0100313		Mol5_NumUnspecifiedAtomStereoCenters	0		Mol4_SMR_VSA1	0.0216418
Mol3_MinPartialCharge	0.00441546		Mol2_Chi1v	0.00992839		Mol5_Phi	0		Mol4_TPSA	0.0216396
Mol1_PEOE_VSA9	0.00427937		Mol5_NumAtomStereoCenters	0.00990774		Mol5_RingCount	0		Mol4_Chi0n	0.021639
Mol4_MinAbsPartialCharge	0.0040719		Mol5_VSA_EState7	0.00988331		Mol5_MolLogP	0		Mol4_Chi0v	0.0216374
Mol2_MolLogP	0.00403427		Mol4_BalabanJ	0.00987024		Mol5_MolMR	0		Mol4_Chi2n	0.0216372
Mol3_Chi4n	0.00401883		Mol2_Chi1	0.00980419		Mol5_fr_Al_COO	0		Mol4_MolLogP	0.0216343
Mol3_MolLogP	0.00395845		Mol4_ExactMolWt	0.00979618		Mol5_fr_Al_OH	0		Mol4_MinEStateIndex	0.021628
Mol4_MolMR	0.00393727		Mol3_VSA_EState5	0.00979098		Mol5_fr_Al_OH_noTert	0		Mol4_MolMR	0.021628
Mol4_Ipc	0.00384669		Mol5_Chi4v	0.00978552		Mol5_fr_ArN	0		Mol4_HeavyAtomCount	0.0216269
Mol2_Chi0n	0.00381647		Mol2_NumHeteroatoms	0.00970725		Mol5_fr_Ar_COO	0		Mol4_Chi1n	0.0216268
Mol4_MaxPartialCharge	0.00379462		Mol4_MaxEStateIndex	0.00970214		Mol5_fr_Ar_NH	0		Mol4_LabuteASA	0.0216263
Mol3_VSA_EState3	0.00377768		Mol4_PEOE_VSA10	0.00968147		Mol5_NumHeterocycles	0		Mol4_fr_Al_OH	0.0216244
Mol2_PEOE_VSA9	0.0036273		Mol4_BCUT2D_LOGPLOW	0.00954698		Mol5_fr_Ar_OH	0		Mol4_FpDensityMorgan1	0.0216238
Mol5_EState_VSA9	0.00361693		Mol3_HeavyAtomCount	0.00949353		Mol5_fr_COO	0		Mol4_Chi1v	0.021623
Mol5_Ipc	0.0035846		Mol5_Chi0v	0.00946334		Mol5_fr_COO2	0		Mol4_SMR_VSA6	0.0216224
Mol5_Kappa1	0.00357044		Mol1_NumValenceElectrons	0.0094232		Mol5_fr_C_O	0		Mol4_VSA_EState3	0.0216223
Mol3_Chi3v	0.00356262		Mol4_VSA_EState7	0.00940451		Mol5_fr_C_O_noCOO	0		Mol4_FpDensityMorgan3	0.0216222
Mol5_VSA_EState3	0.0034409		Mol3_EState_VSA2	0.00936582		Mol5_fr_C_S	0		Mol4_BalabanJ	0.0216188
Mol2_NumAliphaticRings	0.00328193		Mol5_BCUT2D_LOGPHI	0.00929635		Mol5_fr_HOCCN	0		Mol4_MaxEStateIndex	0.0216184
Mol5_NumHeteroatoms	0.00327301		Mol2_FpDensityMorgan1	0.00919014		Mol5_fr_Imine	0		Mol4_EState_VSA1	0.0216183
Mol1_NumRotatableBonds	0.00324299		Mol3_VSA_EState7	0.00913928		Mol5_fr_NH0	0		Mol4_HallKierAlpha	0.0216159
Mol2_VSA_EState7	0.00324223		Mol4_TPSA	0.00912519		Mol5_fr_NH1	0		Mol4_Chi2v	0.0216158
Mol5_NOCount	0.00317916		Mol1_PEOE_VSA10	0.00912346		Mol5_fr_NH2	0		Mol4_MaxPartialCharge	0.0216154
Mol2_NumHDonors	0.00317553		Mol3_BCUT2D_LOGPLOW	0.00911891		Mol5_fr_N_O	0		Mol4_NHOHCount	0.0216151
Mol2_PEOE_VSA11	0.00305107		Mol2_SMR_VSA1	0.00908884		Mol5_fr_Ndealkylation1	0		Mol4_Chi4v	0.0216077
Mol3_BCUT2D_LOGPHI	0.00299177		Mol1_HeavyAtomCount	0.00895781		Mol5_fr_Ndealkylation2	0		Mol4_MaxAbsPartialCharge	0.0216076
Mol1_BertzCT	0.00299122		Mol1_BCUT2D_MWHI	0.00891546		Mol5_NumRotatableBonds	0		Mol4_NumHDonors	0.0216054
Mol1_NumHeterocycles	0.00297525		Mol5_Chi1v	0.00891258		Mol5_NumHeteroatoms	0		Mol4_fr_Al_OH_noTert	0.0216048
Mol3_BalabanJ	0.00295923		Mol5_PEOE_VSA9	0.00891071		Mol5_EState_VSA2	0		Mol4_Phi	0.0215993
Mol2_EState_VSA1	0.00280495		Mol2_PEOE_VSA1	0.00880552		Mol5_VSA_EState8	0		Mol4_BCUT2D_CHGHI	0.021598
Mol1_fr_ether	0.00279478		Mol3_Chi3v	0.00872249		Mol5_EState_VSA4	0		Mol4_VSA_EState8	0.0215956
Mol3_FpDensityMorgan3	0.00275522		Mol2_Chi3v	0.00870594		Mol5_EState_VSA5	0		Mol4_NumRotatableBonds	0.0215878
Mol1_BCUT2D_CHGLO	0.00275281		Mol5_SMR_VSA1	0.00870137		Mol5_EState_VSA6	0		Mol4_EState_VSA9	0.0215843
Mol5_SMR_VSA1	0.00264423		Mol3_Chi0n	0.00869675		Mol5_EState_VSA7	0		Mol4_BCUT2D_CHGLO	0.0215819
Mol3_BCUT2D_MWLOW	0.00253756		Mol3_SlogP_VSA3	0.00866541		Mol5_EState_VSA8	0		Mol4_FractionCSP3	0.0215773
Mol3_MinAbsPartialCharge	0.00252972		Mol4_MinEStateIndex	0.00858888		Mol5_EState_VSA9	0		Mol4_qed	0.0215706
Mol3_BCUT2D_MRLOW	0.00247058		Mol4_Chi0n	0.0085694		Mol5_VSA_EState1	0		Mol3_FractionCSP3	0.00832447
Mol3_EState_VSA2	0.00243667		Mol4_PEOE_VSA9	0.00856336		Mol5_VSA_EState10	0		Mol3_EState_VSA1	0.00830551
Mol5_NHOHCount	0.00242371		Mol1_Phi	0.00856163		Mol5_VSA_EState2	0		Mol3_MaxEStateIndex	0.00830314
Mol1_NOCount	0.00241523		Mol3_Chi3n	0.00851176		Mol5_VSA_EState3	0		Mol3_Kappa3	0.00829003
Mol3_VSA_EState8	0.00233499		Mol4_NumHDonors	0.00844826		Mol5_VSA_EState4	0		Mol3_NumAliphaticRings	0.00828776
Mol2_Chi3v	0.00233492		Mol3_NumSaturatedHeterocycles	0.00841217		Mol5_VSA_EState5	0		Mol3_Chi0n	0.00828689
Mol3_Chi2n	0.00227993		Mol1_HallKierAlpha	0.00833187		Mol5_VSA_EState6	0		Mol3_Chi0	0.00828637
Mol2_MaxAbsPartialCharge	0.00226817		Mol4_NumAtomStereoCenters	0.00825882		Mol5_VSA_EState7	0		Mol3_PEOE_VSA9	0.00828518
Mol1_Chi0n	0.00221163		Mol3_NumSaturatedRings	0.00822731		Mol5_VSA_EState9	0		Mol3_SMR_VSA1	0.00828382
Mol3_MaxAbsEStateIndex	0.00220378		Mol1_Chi0n	0.00821925		Mol5_NumHDonors	0		Mol3_SlogP_VSA2	0.00828227
Mol5_MolWt	0.00217817		Mol4_Kappa3	0.0082016		Mol5_FractionCSP3	0		Mol3_Chi1	0.00828077
Mol1_Chi2n	0.00213375		Mol4_SMR_VSA6	0.00818344		Mol5_HeavyAtomCount	0		Mol3_fr_ether	0.00827758
Mol2_BCUT2D_MWLOW	0.00211536		Mol5_Kappa1	0.0081667		Mol5_NHOHCount	0		Mol3_Kappa2	0.00827452
Mol1_EState_VSA9	0.00205897		Mol2_NOCount	0.00816349		Mol5_NOCount	0		Mol3_NHOHCount	0.00827292
Mol2_fr_ether	0.00205314		Mol4_BCUT2D_CHGLO	0.00815179		Mol5_NumAliphaticCarbocycles	0		Mol3_MolWt	0.00827266
Mol3_Chi4v	0.00201595		Mol4_HeavyAtomMolWt	0.00812872		Mol5_NumAliphaticHeterocycles	0		Mol3_BCUT2D_MRHI	0.00827045
Mol3_RingCount	0.00183069		Mol5_Phi	0.00807543		Mol5_NumAliphaticRings	0		Mol3_Chi0v	0.00827011
Mol3_NumValenceElectrons	0.0018278		Mol4_NOCount	0.00800063		Mol5_NumAmideBonds	0		Mol3_HeavyAtomMolWt	0.00826774
Mol4_FpDensityMorgan2	0.00181838		Mol5_BertzCT	0.00791714		Mol5_NumAromaticCarbocycles	0		Mol3_BCUT2D_LOGPLOW	0.00826461
Mol3_NumRotatableBonds	0.00181368		Mol4_SlogP_VSA2	0.00786337		Mol5_NumAromaticHeterocycles	0		Mol3_HallKierAlpha	0.00826009
Mol5_Chi0n	0.00179414		Mol2_BCUT2D_CHGHI	0.00785627		Mol5_NumAromaticRings	0		Mol3_SPS	0.00825866
Mol3_AvgIpc	0.00178021		Mol4_Phi	0.00784472		Mol5_NumAtomStereoCenters	0		Mol3_MinEStateIndex	0.00825784
Mol2_BCUT2D_CHGLO	0.00178		Mol2_NumUnspecifiedAtomStereoCenters	0.00781802		Mol5_NumBridgeheadAtoms	0		Mol3_VSA_EState3	0.00825661
Mol5_FpDensityMorgan2	0.00175874		Mol5_ExactMolWt	0.00775268		Mol5_NumHAcceptors	0		Mol3_VSA_EState7	0.00825486
Mol3_Phi	0.00171899		Mol5_SlogP_VSA2	0.00771842		Mol5_fr_Nhpyrrole	0		Mol3_NumRotatableBonds	0.00825389
Mol3_NumSaturatedHeterocycles	0.00161632		Mol2_BertzCT	0.0076762		Mol5_fr_SH	0		Mol3_EState_VSA10	0.00825172
Mol1_HeavyAtomCount	0.00159901		Mol1_NumSaturatedRings	0.00764727		Mol5_fr_aldehyde	0		Mol3_EState_VSA2	0.00825003
Mol2_TPSA	0.00159052		Mol3_TPSA	0.00761058		Mol5_fr_prisulfonamd	0		Mol3_NumHeteroatoms	0.00824884
Mol1_SlogP_VSA3	0.00157642		Mol2_Chi1n	0.00752531		Mol5_fr_nitro	0		Mol3_BCUT2D_LOGPHI	0.0082488
Mol4_PEOE_VSA10	0.00156254		Mol1_VSA_EState8	0.0074979		Mol5_fr_nitro_arom	0		Mol3_SlogP_VSA3	0.00824808
Mol5_HallKierAlpha	0.00154219		Mol5_MinAbsPartialCharge	0.00742588		Mol5_fr_nitro_arom_nonortho	0		Mol3_PEOE_VSA12	0.008248
Mol2_MaxEStateIndex	0.00151135		Mol3_NumValenceElectrons	0.00740767		Mol5_fr_nitroso	0		Mol3_PEOE_VSA1	0.00824776
Mol4_BCUT2D_LOGPLOW	0.00148275		Mol1_ExactMolWt	0.00733623		Mol5_fr_oxazole	0		Mol3_NumSaturatedRings	0.00824688
Mol5_BalabanJ	0.00147998		Mol1_VSA_EState5	0.00732844		Mol5_fr_oxime	0		Mol3_Chi1v	0.00824657
Mol1_MinPartialCharge	0.0014746		Mol4_fr_Al_OH_noTert	0.00731467		Mol5_fr_para_hydroxylation	0		Mol3_SMR_VSA6	0.00824615
Mol1_SlogP_VSA2	0.00146299		Mol5_Ipc	0.00730674		Mol5_fr_phenol	0		Mol3_MolLogP	0.00824198
Mol3_SMR_VSA1	0.00142428		Mol5_MinPartialCharge	0.00716067		Mol5_fr_phenol_noOrthoHbond	0		Mol3_EState_VSA8	0.00824111
Mol2_Chi4v	0.00140901		Mol4_HallKierAlpha	0.00714471		Mol5_fr_phos_acid	0		Mol3_Chi2n	0.00824097
Mol2_Chi2n	0.00140351		Mol3_SMR_VSA5	0.00713588		Mol5_fr_phos_ester	0		Mol3_ExactMolWt	0.00823855
Mol1_RingCount	0.00132951		Mol3_fr_Al_OH_noTert	0.00713587		Mol5_fr_piperdine	0		Mol3_Chi3n	0.00823724
Mol2_PEOE_VSA10	0.00132781		Mol1_BCUT2D_LOGPLOW	0.00710665		Mol5_fr_piperzine	0		Mol3_TPSA	0.0082372
Mol1_AvgIpc	0.00131876		Mol3_PEOE_VSA10	0.00707416		Mol5_fr_priamide	0		Mol3_MinAbsPartialCharge	0.00823242
Mol1_Chi0v	0.00129481		Mol1_PEOE_VSA1	0.00705976		Mol5_fr_pyridine	0		Mol3_BCUT2D_CHGHI	0.00822754
Mol5_SPS	0.00127606		Mol2_Chi4v	0.00705947		Mol5_fr_alkyl_carbamate	0		Mol3_RingCount	0.00822694
Mol3_BCUT2D_CHGHI	0.00125358		Mol4_Chi4v	0.00705377		Mol5_fr_quatN	0		Mol3_Chi1n	0.00822496
Mol4_VSA_EState7	0.00121898		Mol3_MolWt	0.00696929		Mol5_fr_sulfide	0		Mol3_FpDensityMorgan3	0.00822323
Mol3_Chi0v	0.00121672		Mol3_fr_Al_OH	0.00695151		Mol5_fr_sulfonamd	0		Mol3_fr_Al_OH	0.00822319
Mol1_NumHAcceptors	0.00115922		Mol3_BCUT2D_MWLOW	0.00692436		Mol5_fr_sulfone	0		Mol3_EState_VSA9	0.00822044
Mol5_NumValenceElectrons	0.00110538		Mol2_Kappa2	0.006874		Mol5_fr_term_acetylene	0		Mol3_Chi2v	0.00822034
Mol3_VSA_EState5	0.00106774		Mol4_MinPartialCharge	0.00678217		Mol5_fr_tetrazole	0		Mol3_BCUT2D_MWLOW	0.0082197
Mol2_BalabanJ	0.0010583		Mol3_NumHeterocycles	0.0067287		Mol5_fr_thiazole	0		Mol3_MinPartialCharge	0.00821847
Mol4_Chi1v	0.000969269		Mol4_Chi0	0.00670821		Mol5_fr_thiocyan	0		Mol3_Kappa1	0.00821829
Mol5_BCUT2D_LOGPHI	0.000969211		Mol1_TPSA	0.00661699		Mol5_fr_thiophene	0		Mol3_BCUT2D_MRLOW	0.00821476
Mol3_EState_VSA9	0.000857333		Mol3_NumAliphaticRings	0.00631229		Mol5_fr_unbrch_alkane	0		Mol3_Chi3v	0.00821356
Mol4_PEOE_VSA1	0.000801184		Mol3_NumHAcceptors	0.00619446		Mol5_fr_urea	0		Mol3_VSA_EState1	0.00821188
Mol1_PEOE_VSA11	0.000795986		Mol1_FpDensityMorgan2	0.00618748		Mol1_qed	0		Mol3_BCUT2D_MWHI	0.0082108
Mol3_fr_ether	0.000768864		Mol3_qed	0.00614775		Mol1_MinEStateIndex	0		Mol3_FpDensityMorgan2	0.00820948
Mol4_BCUT2D_MRHI	0.000761858		Mol5_BCUT2D_MWLOW	0.00601473		Mol1_MinAbsEStateIndex	0		Mol3_MaxAbsPartialCharge	0.00820913
Mol4_NOCount	0.000742183		Mol2_fr_Al_OH_noTert	0.00595863		Mol5_fr_nitrile	0		Mol3_NumValenceElectrons	0.00820866
Mol5_MaxEStateIndex	0.000628493		Mol4_BCUT2D_MRLOW	0.00593598		Mol5_fr_morpholine	0		Mol3_BCUT2D_CHGLO	0.00820692
Mol5_NumAtomStereoCenters	0.000497309		Mol4_MinAbsEStateIndex	0.00590401		Mol5_fr_methoxy	0		Mol3_BalabanJ	0.00820676
Mol2_EState_VSA8	0.000496158		Mol3_MinAbsPartialCharge	0.00590013		Mol5_fr_lactone	0		Mol3_NumHDonors	0.00820277
Mol1_VSA_EState3	0.000421105		Mol1_PEOE_VSA12	0.0058374		Mol5_fr_alkyl_halide	0		Mol3_NOCount	0.00820105
Mol2_BCUT2D_MWHI	0.000418895		Mol4_AvgIpc	0.00580618		Mol5_fr_allylic_oxid	0		Mol3_AvgIpc	0.00819906
Mol4_fr_pyridine	0		Mol4_BCUT2D_MRHI	0.00563367		Mol5_fr_amide	0		Mol3_HeavyAtomCount	0.00819835
Mol4_fr_imidazole	0		Mol5_MinEStateIndex	0.00545199		Mol5_fr_amidine	0		Mol3_qed	0.00819551
Mol4_fr_prisulfonamd	0		Mol3_NumRotatableBonds	0.00531739		Mol5_fr_aniline	0		Mol3_PEOE_VSA10	0.00819509
Mol4_fr_priamide	0		Mol3_VSA_EState1	0.00529023		Mol5_fr_aryl_methyl	0		Mol3_MolMR	0.00819479
Mol4_fr_piperzine	0		Mol5_Chi1	0.00528455		Mol5_fr_azide	0		Mol3_NumUnspecifiedAtomStereoCenters	0.00819349
Mol4_fr_para_hydroxylation	0		Mol4_EState_VSA9	0.00503719		Mol5_fr_azo	0		Mol3_MinAbsEStateIndex	0.00819331
Mol4_fr_quatN	0		Mol4_BCUT2D_LOGPHI	0.00499553		Mol5_fr_barbitur	0		Mol3_VSA_EState5	0.00819268
Mol4_fr_phos_ester	0		Mol4_MaxAbsEStateIndex	0.00499501		Mol5_fr_benzene	0		Mol3_SMR_VSA5	0.00819168
Mol4_fr_imide	0		Mol1_AvgIpc	0.00496865		Mol5_fr_benzodiazepine	0		Mol3_BertzCT	0.00819156
Mol4_fr_phos_acid	0		Mol5_BCUT2D_CHGHI	0.00496281		Mol5_fr_bicyclic	0		Mol3_Ipc	0.0081892
Mol4_fr_phenol_noOrthoHbond	0		Mol1_fr_ether	0.0049557		Mol5_fr_diazo	0		Mol3_NumAtomStereoCenters	0.00818397
Mol4_fr_hdrzone	0		Mol4_Chi1v	0.00486114		Mol5_fr_dihydropyridine	0		Mol3_FpDensityMorgan1	0.00818305
Mol4_fr_phenol	0		Mol1_FpDensityMorgan1	0.00479633		Mol5_fr_epoxide	0		Mol3_LabuteASA	0.00817816
Mol4_fr_piperdine	0		Mol4_BCUT2D_MWLOW	0.00479399		Mol5_fr_ester	0		Mol3_MaxAbsEStateIndex	0.00817692
Mol4_fr_halogen	0		Mol4_NHOHCount	0.00456855		Mol5_fr_ether	0		Mol3_NumHeterocycles	0.0081743
Mol4_fr_ketone_Topliss	0		Mol4_Chi2v	0.00445594		Mol5_fr_furan	0		Mol3_NumAliphaticHeterocycles	0.00816942
Mol4_fr_isothiocyan	0		Mol4_MinAbsPartialCharge	0.00428207		Mol5_fr_guanido	0		Mol3_fr_Al_OH_noTert	0.00816686
Mol4_fr_lactam	0		Mol4_VSA_EState8	0.00413161		Mol5_fr_halogen	0		Mol3_Chi4v	0.00815789
Mol4_fr_ketone	0		Mol5_FpDensityMorgan3	0.00405805		Mol5_fr_hdrzine	0		Mol3_NumSaturatedHeterocycles	0.00815488
Mol4_fr_sulfide	0		Mol4_SMR_VSA1	0.00403471		Mol5_fr_hdrzone	0		Mol3_VSA_EState8	0.00815361
Mol4_fr_methoxy	0		Mol4_NumValenceElectrons	0.00402818		Mol5_fr_imidazole	0		Mol3_Phi	0.0081501
Mol4_fr_morpholine	0		Mol3_Phi	0.00380038		Mol5_fr_imide	0		Mol3_NumHAcceptors	0.00814924
Mol4_fr_nitrile	0		Mol1_MinAbsPartialCharge	0.0036269		Mol5_fr_isocyan	0		Mol3_Chi4n	0.00814832
Mol4_fr_isocyan	0		Mol1_Chi3n	0.00278816		Mol5_fr_isothiocyan	0		Mol3_MaxPartialCharge	0.00813733
Mol4_fr_oxime	0		Mol4_NumAmideBonds	0		Mol5_fr_ketone	0		Mol4_fr_Ar_N	0
Mol4_fr_nitro	0		Mol4_NumAliphaticCarbocycles	0		Mol5_fr_ketone_Topliss	0		Mol5_fr_Imine	0
Mol4_fr_nitro_arom	0		Mol5_fr_isothiocyan	0		Mol5_fr_lactam	0		Mol5_fr_HOCCN	0
Mol4_fr_nitro_arom_nonortho	0		Mol4_NumAliphaticHeterocycles	0		Mol5_EState_VSA3	0		Mol4_fr_Al_COO	0
Mol4_fr_nitroso	0		Mol4_NumAliphaticRings	0		Mol5_EState_VSA11	0		Mol5_fr_C_S	0
Mol4_fr_oxazole	0		Mol1_SMR_VSA2	0		Mol4_fr_dihydropyridine	0		Mol5_fr_C_O_noCOO	0
Mol4_fr_hdrzine	0		Mol4_NumHeterocycles	0		Mol5_MinAbsEStateIndex	0		Mol4_fr_ArN	0
Mol4_fr_lactone	0		Mol4_fr_ArN	0		Mol4_fr_pyridine	0		Mol4_fr_Ar_COO	0
Mol1_fr_Ar_NH	0		Mol1_SMR_VSA10	0		Mol4_fr_quatN	0		Mol4_fr_Ar_NH	0
Mol4_fr_sulfonamd	0		Mol5_fr_hdrzine	0		Mol4_fr_sulfide	0		Mol4_RingCount	0
Mol4_fr_sulfone	0		Mol4_NumSaturatedCarbocycles	0		Mol4_fr_sulfonamd	0		Mol4_fr_Ar_OH	0
Mol1_NumAromaticRings	0		Mol5_fr_hdrzone	0		Mol4_fr_sulfone	0		Mol4_fr_COO	0
Mol1_NumAromaticHeterocycles	0		Mol5_fr_ketone	0		Mol4_fr_term_acetylene	0		Mol4_fr_COO2	0
Mol1_NumAromaticCarbocycles	0		Mol4_NumAromaticCarbocycles	0		Mol4_fr_tetrazole	0		Mol4_fr_C_O	0
Mol1_NumAmideBonds	0		Mol4_NumSaturatedRings	0		Mol4_fr_thiazole	0		Mol4_fr_C_O_noCOO	0
Mol1_NumAliphaticCarbocycles	0		Mol4_NumSaturatedHeterocycles	0		Mol4_fr_thiocyan	0		Mol4_fr_C_S	0
Mol5_BCUT2D_MRHI	0		Mol4_NumBridgeheadAtoms	0		Mol4_fr_thiophene	0		Mol5_fr_NH0	0
Mol1_VSA_EState9	0		Mol4_NumAromaticHeterocycles	0		Mol4_fr_unbrch_alkane	0		Mol5_fr_NH1	0
Mol5_AvgIpc	0		Mol5_fr_isocyan	0		Mol4_fr_urea	0		Mol4_fr_Imine	0
Mol1_VSA_EState6	0		Mol5_fr_imidazole	0		Mol1_SPS	0		Mol5_fr_Ndealkylation1	0
Mol1_VSA_EState4	0		Mol4_RingCount	0		Mol5_MaxEStateIndex	0		Mol4_NumAmideBonds	0
Mol1_VSA_EState2	0		Mol5_fr_imide	0		Mol5_MinEStateIndex	0		Mol4_NumAromaticCarbocycles	0
Mol1_VSA_EState10	0		Mol4_NumUnspecifiedAtomStereoCenters	0		Mol4_fr_priamide	0		Mol4_NumAromaticHeterocycles	0
Mol1_EState_VSA8	0		Mol4_NumSpiroAtoms	0		Mol5_qed	0		Mol4_NumAromaticRings	0
Mol1_EState_VSA7	0		Mol4_NumAromaticRings	0		Mol5_SPS	0		Mol5_fr_Nhpyrrole	0
Mol1_EState_VSA6	0		Mol4_fr_Al_COO	0		Mol5_MolWt	0		Mol4_NumBridgeheadAtoms	0
Mol1_EState_VSA5	0		Mol5_SlogP_VSA6	0		Mol5_HeavyAtomMolWt	0		Mol5_fr_Ndealkylation2	0
Mol1_EState_VSA4	0		Mol4_fr_Ar_COO	0		Mol5_ExactMolWt	0		Mol5_fr_N_O	0
Mol1_NumAtomStereoCenters	0		Mol4_fr_amidine	0		Mol5_NumValenceElectrons	0		Mol4_NumUnspecifiedAtomStereoCenters	0
Mol1_NumBridgeheadAtoms	0		Mol5_fr_halogen	0		Mol5_NumRadicalElectrons	0		Mol4_NumHeterocycles	0
Mol1_NumSaturatedCarbocycles	0		Mol5_fr_guanido	0		Mol5_MaxPartialCharge	0		Mol5_fr_NH2	0
Mol4_fr_furan	0		Mol4_fr_alkyl_halide	0		Mol5_MinPartialCharge	0		Mol4_SlogP_VSA7	0
Mol4_fr_term_acetylene	0		Mol4_fr_allylic_oxid	0		Mol5_MaxAbsPartialCharge	0		Mol4_NumSaturatedCarbocycles	0
Mol4_fr_tetrazole	0		Mol4_fr_amide	0		Mol5_MinAbsPartialCharge	0		Mol4_NumSaturatedHeterocycles	0
Mol4_fr_thiazole	0		Mol5_fr_furan	0		Mol5_FpDensityMorgan1	0		Mol4_NumSaturatedRings	0
Mol4_fr_thiocyan	0		Mol5_fr_ether	0		Mol5_FpDensityMorgan2	0		Mol4_NumSpiroAtoms	0
Mol4_fr_thiophene	0		Mol5_fr_ester	0		Mol5_FpDensityMorgan3	0		Mol4_fr_HOCCN	0
Mol4_fr_unbrch_alkane	0		Mol4_fr_Ar_N	0		Mol4_fr_prisulfonamd	0		Mol4_fr_NH0	0
Mol4_fr_urea	0		Mol5_fr_epoxide	0		Mol4_fr_piperzine	0		Mol4_NumAliphaticHeterocycles	0
Mol1_fr_Ar_N	0		Mol4_fr_aniline	0		Mol5_EState_VSA10	0		Mol4_fr_bicyclic	0
Mol1_NumSaturatedHeterocycles	0		Mol5_fr_dihydropyridine	0		Mol4_fr_lactam	0		Mol4_fr_azide	0
Mol1_fr_Ar_COO	0		Mol4_fr_aryl_methyl	0		Mol4_fr_epoxide	0		Mol4_fr_azo	0
Mol1_fr_ArN	0		Mol4_fr_azide	0		Mol4_fr_ester	0		Mol4_fr_barbitur	0
Mol1_fr_Al_COO	0		Mol4_fr_azo	0		Mol4_fr_ether	0		Mol4_SlogP_VSA3	0
Mol1_NumUnspecifiedAtomStereoCenters	0		Mol4_fr_barbitur	0		Mol4_fr_furan	0		Mol4_fr_benzene	0
Mol5_NumRadicalElectrons	0		Mol4_fr_alkyl_carbamate	0		Mol4_fr_guanido	0		Mol4_fr_benzodiazepine	0
Mol5_MaxPartialCharge	0		Mol4_fr_aldehyde	0		Mol4_fr_halogen	0		Mol5_fr_thiophene	0
Mol1_NumSpiroAtoms	0		Mol4_fr_SH	0		Mol4_fr_hdrzine	0		Mol4_SlogP_VSA12	0
Mol4_fr_guanido	0		Mol4_fr_Nhpyrrole	0		Mol4_fr_hdrzone	0		Mol4_fr_NH1	0
Mol2_fr_COO	0		Mol4_fr_Ar_NH	0		Mol4_fr_imidazole	0		Mol4_fr_diazo	0
Mol4_fr_ether	0		Mol4_fr_Ar_OH	0		Mol4_fr_imide	0		Mol4_SlogP_VSA11	0
Mol1_fr_NH1	0		Mol4_fr_COO	0		Mol4_fr_isocyan	0		Mol5_fr_unbrch_alkane	0
Mol1_fr_N_O	0		Mol4_fr_COO2	0		Mol4_fr_isothiocyan	0		Mol5_fr_C_O	0
Mol1_fr_NH2	0		Mol4_fr_C_O	0		Mol4_fr_ketone	0		Mol4_fr_dihydropyridine	0
Mol4_NumAliphaticCarbocycles	0		Mol4_fr_C_O_noCOO	0		Mol4_fr_ketone_Topliss	0		Mol5_fr_urea	0
Mol4_NumAliphaticHeterocycles	0		Mol4_fr_C_S	0		Mol4_fr_lactone	0		Mol4_SlogP_VSA10	0
Mol4_NumAliphaticRings	0		Mol4_fr_HOCCN	0		Mol4_fr_piperdine	0		Mol4_fr_aryl_methyl	0
Mol4_NumAmideBonds	0		Mol4_fr_Imine	0		Mol4_fr_methoxy	0		Mol4_fr_aniline	0
Mol4_NumAromaticCarbocycles	0		Mol4_fr_NH0	0		Mol4_fr_morpholine	0		Mol5_fr_thiocyan	0
Mol4_NumAromaticHeterocycles	0		Mol4_fr_NH1	0		Mol4_fr_nitrile	0		Mol4_fr_amidine	0
Mol4_NumAromaticRings	0		Mol4_fr_NH2	0		Mol4_fr_nitro	0		Mol4_fr_NH2	0
Mol4_NumBridgeheadAtoms	0		Mol4_fr_N_O	0		Mol4_fr_nitro_arom	0		Mol4_fr_N_O	0
Mol4_fr_ester	0		Mol4_fr_Ndealkylation1	0		Mol4_fr_nitro_arom_nonortho	0		Mol4_fr_Ndealkylation1	0
Mol1_fr_NH0	0		Mol4_fr_Ndealkylation2	0		Mol4_fr_nitroso	0		Mol4_fr_Ndealkylation2	0
Mol1_fr_Imine	0		Mol5_fr_ketone_Topliss	0		Mol4_fr_oxazole	0		Mol4_fr_Nhpyrrole	0
Mol1_fr_HOCCN	0		Mol4_EState_VSA8	0		Mol4_fr_oxime	0		Mol4_fr_SH	0
Mol4_NumHeterocycles	0		Mol5_fr_lactam	0		Mol4_fr_para_hydroxylation	0		Mol4_SlogP_VSA6	0
Mol1_fr_C_S	0		Mol1_SMR_VSA3	0		Mol4_fr_phenol	0		Mol4_fr_aldehyde	0
Mol4_NumSaturatedCarbocycles	0		Mol5_fr_pyridine	0		Mol4_fr_phenol_noOrthoHbond	0		Mol4_fr_alkyl_carbamate	0
Mol4_NumSaturatedHeterocycles	0		Mol5_fr_prisulfonamd	0		Mol4_fr_phos_acid	0		Mol4_SlogP_VSA5	0
Mol4_NumSaturatedRings	0		Mol5_fr_priamide	0		Mol4_fr_phos_ester	0		Mol4_fr_alkyl_halide	0
Mol4_NumSpiroAtoms	0		Mol4_SMR_VSA7	0		Mol5_BCUT2D_MWHI	0		Mol4_fr_allylic_oxid	0
Mol1_fr_Ndealkylation1	0		Mol5_fr_piperzine	0		Mol5_BCUT2D_MWLOW	0		Mol4_SlogP_VSA4	0
Mol4_VSA_EState9	0		Mol5_fr_piperdine	0		Mol5_BCUT2D_CHGHI	0		Mol4_fr_amide	0
Mol1_fr_Ndealkylation2	0		Mol5_fr_phos_ester	0		Mol5_SMR_VSA8	0		Mol5_fr_thiazole	0
Mol4_VSA_EState6	0		Mol4_SMR_VSA8	0		Mol5_PEOE_VSA4	0		Mol4_NumAliphaticRings	0
Mol4_SlogP_VSA9	0		Mol5_fr_phos_acid	0		Mol5_PEOE_VSA5	0		Mol5_fr_quatN	0
Mol1_fr_alkyl_carbamate	0		Mol4_SMR_VSA9	0		Mol5_PEOE_VSA6	0		Mol5_fr_pyridine	0
Mol1_fr_aldehyde	0		Mol5_fr_phenol_noOrthoHbond	0		Mol5_PEOE_VSA7	0		Mol5_fr_sulfonamd	0
Mol4_EState_VSA10	0		Mol5_fr_phenol	0		Mol5_PEOE_VSA8	0		Mol5_fr_lactam	0
Mol4_EState_VSA11	0		Mol4_SlogP_VSA1	0		Mol5_PEOE_VSA9	0		Mol5_fr_ketone_Topliss	0
Mol4_EState_VSA2	0		Mol5_fr_para_hydroxylation	0		Mol5_SMR_VSA1	0		Mol5_fr_ketone	0
Mol4_EState_VSA3	0		Mol4_SlogP_VSA10	0		Mol5_SMR_VSA10	0		Mol5_fr_isothiocyan	0
Mol4_EState_VSA4	0		Mol5_fr_quatN	0		Mol5_SMR_VSA2	0		Mol5_fr_isocyan	0
Mol4_EState_VSA5	0		Mol5_fr_sulfide	0		Mol5_SMR_VSA3	0		Mol5_fr_sulfide	0
Mol4_EState_VSA6	0		Mol5_fr_sulfonamd	0		Mol5_SMR_VSA4	0		Mol5_fr_imide	0
Mol4_EState_VSA7	0		Mol5_fr_thiocyan	0		Mol5_SMR_VSA5	0		Mol5_fr_imidazole	0
Mol4_EState_VSA8	0		Mol4_PEOE_VSA6	0		Mol5_SMR_VSA6	0		Mol4_EState_VSA3	0
Mol1_fr_SH	0		Mol4_PEOE_VSA7	0		Mol5_SMR_VSA7	0		Mol5_fr_sulfone	0
Mol4_VSA_EState1	0		Mol4_PEOE_VSA8	0		Mol5_SMR_VSA9	0		Mol5_fr_hdrzone	0
Mol4_VSA_EState10	0		Mol5_fr_urea	0		Mol5_BCUT2D_CHGLO	0		Mol5_fr_hdrzine	0
Mol4_VSA_EState2	0		Mol5_fr_unbrch_alkane	0		Mol5_SlogP_VSA1	0		Mol5_fr_halogen	0
Mol1_fr_Nhpyrrole	0		Mol5_fr_thiophene	0		Mol5_SlogP_VSA10	0		Mol5_fr_guanido	0
Mol4_VSA_EState4	0		Mol4_SMR_VSA10	0		Mol5_SlogP_VSA11	0		Mol5_fr_furan	0
Mol4_VSA_EState5	0		Mol5_fr_sulfone	0		Mol5_SlogP_VSA12	0		Mol5_fr_ether	0
Mol4_NumUnspecifiedAtomStereoCenters	0		Mol4_SMR_VSA2	0		Mol5_SlogP_VSA2	0		Mol5_fr_lactone	0
Mol1_fr_C_O_noCOO	0		Mol4_SMR_VSA3	0		Mol5_SlogP_VSA3	0		Mol5_fr_methoxy	0
Mol4_RingCount	0		Mol5_fr_thiazole	0		Mol5_SlogP_VSA4	0		Mol5_fr_morpholine	0
Mol4_fr_Ndealkylation2	0		Mol5_fr_tetrazole	0		Mol5_SlogP_VSA5	0		Mol5_fr_nitrile	0
Mol4_fr_SH	0		Mol5_fr_term_acetylene	0		Mol5_SlogP_VSA6	0		Mol5_fr_prisulfonamd	0
Mol4_fr_aldehyde	0		Mol4_SMR_VSA4	0		Mol5_SlogP_VSA7	0		Mol5_fr_priamide	0
Mol4_fr_alkyl_carbamate	0		Mol4_SlogP_VSA11	0		Mol5_SlogP_VSA8	0		Mol5_fr_piperzine	0
Mol4_fr_alkyl_halide	0		Mol5_fr_oxime	0		Mol5_SlogP_VSA9	0		Mol5_fr_piperdine	0
Mol4_fr_allylic_oxid	0		Mol5_fr_oxazole	0		Mol5_TPSA	0		Mol5_fr_phos_ester	0
Mol4_fr_amide	0		Mol4_VSA_EState10	0		Mol5_EState_VSA1	0		Mol5_fr_phos_acid	0
Mol4_fr_amidine	0		Mol4_EState_VSA4	0		Mol5_PEOE_VSA3	0		Mol5_fr_phenol_noOrthoHbond	0
Mol4_fr_aniline	0		Mol4_EState_VSA5	0		Mol5_PEOE_VSA2	0		Mol5_fr_phenol	0
Mol4_fr_aryl_methyl	0		Mol4_EState_VSA6	0		Mol5_PEOE_VSA14	0		Mol5_fr_para_hydroxylation	0
Mol4_fr_azide	0		Mol4_EState_VSA7	0		Mol5_PEOE_VSA13	0		Mol5_fr_oxime	0
Mol4_fr_azo	0		Mol4_fr_benzodiazepine	0		Mol5_BCUT2D_LOGPHI	0		Mol5_fr_oxazole	0
Mol4_fr_barbitur	0		Mol4_VSA_EState1	0		Mol5_BCUT2D_LOGPLOW	0		Mol5_fr_nitroso	0
Mol4_fr_benzene	0		Mol4_VSA_EState2	0		Mol5_BCUT2D_MRHI	0		Mol5_fr_nitro_arom_nonortho	0
Mol4_fr_benzodiazepine	0		Mol4_EState_VSA2	0		Mol5_BCUT2D_MRLOW	0		Mol5_fr_nitro_arom	0
Mol4_fr_bicyclic	0		Mol1_SMR_VSA4	0		Mol5_AvgIpc	0		Mol5_fr_nitro	0
Mol4_fr_diazo	0		Mol4_VSA_EState4	0		Mol5_BalabanJ	0		Mol5_fr_ester	0
Mol4_fr_dihydropyridine	0		Mol4_VSA_EState5	0		Mol5_BertzCT	0		Mol5_fr_epoxide	0
Mol1_EState_VSA2	0		Mol4_VSA_EState6	0		Mol5_Chi0	0		Mol5_fr_SH	0
Mol4_fr_epoxide	0		Mol5_fr_lactone	0		Mol5_Chi0n	0		Mol5_fr_tetrazole	0
Mol4_fr_Nhpyrrole	0		Mol4_VSA_EState9	0		Mol5_Chi0v	0		Mol4_VSA_EState2	0
Mol4_fr_Ndealkylation1	0		Mol4_EState_VSA3	0		Mol5_Chi1	0		Mol5_fr_amidine	0
Mol1_fr_C_O	0		Mol4_EState_VSA11	0		Mol5_Chi1n	0		Mol4_VSA_EState4	0
Mol4_fr_N_O	0		Mol4_SlogP_VSA12	0		Mol5_Chi1v	0		Mol4_VSA_EState5	0
Mol1_fr_COO2	0		Mol4_SlogP_VSA4	0		Mol5_Chi2n	0		Mol5_fr_COO2	0
Mol4_fr_Al_COO	0		Mol5_fr_nitroso	0		Mol5_Chi2v	0		Mol5_fr_term_acetylene	0
Mol1_fr_COO	0		Mol5_fr_nitro_arom_nonortho	0		Mol5_Chi3n	0		Mol4_VSA_EState6	0
Mol1_fr_Ar_OH	0		Mol5_fr_nitro_arom	0		Mol5_Chi3v	0		Mol5_fr_amide	0
Mol4_fr_ArN	0		Mol5_fr_nitro	0		Mol5_Chi4n	0		Mol4_EState_VSA2	0
Mol4_fr_Ar_COO	0		Mol5_fr_nitrile	0		Mol5_Chi4v	0		Mol5_fr_allylic_oxid	0
Mol4_fr_Ar_N	0		Mol4_SlogP_VSA3	0		Mol5_HallKierAlpha	0		Mol4_VSA_EState9	0
Mol4_fr_Ar_NH	0		Mol4_SlogP_VSA5	0		Mol5_Ipc	0		Mol4_SlogP_VSA9	0
Mol4_fr_Ar_OH	0		Mol4_EState_VSA10	0		Mol5_Kappa1	0		Mol5_fr_alkyl_halide	0
Mol4_fr_COO	0		Mol4_SlogP_VSA6	0		Mol5_Kappa2	0		Mol4_SlogP_VSA8	0
Mol4_fr_COO2	0		Mol4_SlogP_VSA7	0		Mol5_Kappa3	0		Mol5_fr_alkyl_carbamate	0
Mol4_fr_C_O	0		Mol4_SlogP_VSA8	0		Mol5_LabuteASA	0		Mol5_fr_aldehyde	0
Mol4_fr_C_O_noCOO	0		Mol4_SlogP_VSA9	0		Mol5_PEOE_VSA1	0		Mol4_VSA_EState10	0
Mol4_fr_C_S	0		Mol5_fr_morpholine	0		Mol5_PEOE_VSA10	0		Mol4_VSA_EState1	0
Mol4_fr_HOCCN	0		Mol5_fr_methoxy	0		Mol5_PEOE_VSA11	0		Mol5_fr_aniline	0
Mol4_fr_Imine	0		Mol4_fr_benzene	0		Mol5_PEOE_VSA12	0		Mol4_EState_VSA8	0
Mol4_fr_NH0	0		Mol5_fr_diazo	0		Mol3_NumBridgeheadAtoms	0		Mol5_fr_dihydropyridine	0
Mol4_fr_NH1	0		Mol4_fr_bicyclic	0		Mol3_NumAromaticRings	0		Mol5_fr_diazo	0
Mol4_fr_NH2	0		Mol1_PEOE_VSA13	0		Mol1_NumRadicalElectrons	0		Mol5_fr_bicyclic	0
Mol1_EState_VSA3	0		Mol5_NumHeterocycles	0		Mol1_fr_oxazole	0		Mol5_fr_benzodiazepine	0
Mol5_Kappa3	0		Mol1_PEOE_VSA2	0		Mol1_fr_imide	0		Mol5_fr_benzene	0
Mol1_EState_VSA11	0		Mol5_NumBridgeheadAtoms	0		Mol1_fr_isocyan	0		Mol5_fr_barbitur	0
Mol5_fr_halogen	0		Mol1_PEOE_VSA14	0		Mol1_fr_isothiocyan	0		Mol5_fr_azo	0
Mol5_fr_alkyl_carbamate	0		Mol5_NumAromaticRings	0		Mol1_fr_ketone	0		Mol5_fr_azide	0
Mol5_fr_alkyl_halide	0		Mol5_NumAromaticHeterocycles	0		Mol1_fr_ketone_Topliss	0		Mol5_fr_aryl_methyl	0
Mol5_fr_allylic_oxid	0		Mol5_NumAromaticCarbocycles	0		Mol1_fr_lactam	0		Mol4_EState_VSA4	0
Mol5_fr_amide	0		Mol5_NumAmideBonds	0		Mol1_fr_lactone	0		Mol4_EState_VSA11	0
Mol5_fr_amidine	0		Mol1_PEOE_VSA4	0		Mol1_fr_methoxy	0		Mol4_EState_VSA5	0
Mol5_fr_aniline	0		Mol5_NumAliphaticRings	0		Mol1_fr_morpholine	0		Mol4_EState_VSA10	0
Mol5_fr_aryl_methyl	0		Mol5_NumAliphaticHeterocycles	0		Mol1_fr_nitrile	0		Mol4_EState_VSA6	0
Mol5_fr_azide	0		Mol5_NumAliphaticCarbocycles	0		Mol1_fr_nitro	0		Mol4_EState_VSA7	0
Mol5_fr_azo	0		Mol5_VSA_EState9	0		Mol1_fr_nitro_arom	0		Mol4_NumAliphaticCarbocycles	0
Mol5_fr_barbitur	0		Mol5_VSA_EState6	0		Mol1_fr_nitro_arom_nonortho	0		Mol5_PEOE_VSA13	0
Mol5_fr_benzene	0		Mol5_VSA_EState5	0		Mol1_fr_nitroso	0		Mol5_fr_COO	0
Mol5_fr_benzodiazepine	0		Mol5_VSA_EState4	0		Mol1_fr_oxime	0		Mol5_PEOE_VSA8	0
Mol5_fr_bicyclic	0		Mol1_PEOE_VSA3	0		Mol1_fr_hdrzone	0		Mol5_SMR_VSA8	0
Mol5_fr_diazo	0		Mol5_NumSaturatedCarbocycles	0		Mol1_fr_para_hydroxylation	0		Mol5_SMR_VSA7	0
Mol5_fr_dihydropyridine	0		Mol4_fr_diazo	0		Mol1_fr_phenol	0		Mol5_SMR_VSA4	0
Mol5_fr_epoxide	0		Mol5_fr_ArN	0		Mol1_fr_phenol_noOrthoHbond	0		Mol5_SMR_VSA3	0
Mol5_fr_ester	0		Mol5_fr_C_O	0		Mol1_fr_phos_acid	0		Mol5_SMR_VSA2	0
Mol5_fr_ether	0		Mol5_fr_COO2	0		Mol1_fr_phos_ester	0		Mol5_SMR_VSA10	0
Mol5_fr_furan	0		Mol5_fr_COO	0		Mol1_fr_piperdine	0		Mol1_PEOE_VSA13	0
Mol5_fr_aldehyde	0		Mol5_fr_Ar_OH	0		Mol1_fr_piperzine	0		Mol1_VSA_EState9	0
Mol5_fr_SH	0		Mol5_fr_Ar_NH	0		Mol1_fr_priamide	0		Mol1_NumAliphaticCarbocycles	0
Mol5_fr_Nhpyrrole	0		Mol5_fr_Ar_N	0		Mol1_fr_prisulfonamd	0		Mol5_PEOE_VSA7	0
Mol5_fr_C_O	0		Mol5_fr_Ar_COO	0		Mol1_fr_pyridine	0		Mol5_PEOE_VSA6	0
Mol1_Kappa2	0		Mol5_fr_Al_COO	0		Mol1_fr_quatN	0		Mol1_VSA_EState6	0
Mol5_fr_ArN	0		Mol4_PEOE_VSA4	0		Mol1_fr_sulfide	0		Mol1_VSA_EState4	0
Mol5_fr_Ar_COO	0		Mol1_NumRadicalElectrons	0		Mol1_fr_sulfonamd	0		Mol1_VSA_EState2	0
Mol5_fr_Ar_N	0		Mol5_RingCount	0		Mol1_fr_sulfone	0		Mol1_VSA_EState10	0
Mol5_fr_Ar_NH	0		Mol5_NumUnspecifiedAtomStereoCenters	0		Mol1_fr_imidazole	0		Mol5_NumRadicalElectrons	0
Mol5_fr_Ar_OH	0		Mol5_NumSpiroAtoms	0		Mol1_fr_hdrzine	0		Mol5_SMR_VSA9	0
Mol5_fr_COO	0		Mol5_NumSaturatedRings	0		Mol1_fr_tetrazole	0		Mol5_SlogP_VSA1	0
Mol5_fr_COO2	0		Mol5_NumRadicalElectrons	0		Mol1_fr_amidine	0		Mol4_fr_epoxide	0
Mol5_fr_C_O_noCOO	0		Mol5_NumSaturatedHeterocycles	0		Mol1_fr_Imine	0		Mol5_SlogP_VSA9	0
Mol5_fr_Ndealkylation2	0		Mol5_VSA_EState2	0		Mol1_fr_NH0	0		Mol5_EState_VSA5	0
Mol5_fr_C_S	0		Mol5_VSA_EState10	0		Mol1_fr_NH1	0		Mol5_EState_VSA4	0
Mol5_fr_HOCCN	0		Mol5_VSA_EState1	0		Mol1_fr_NH2	0		Mol5_EState_VSA3	0
Mol5_fr_Imine	0		Mol5_SMR_VSA8	0		Mol1_fr_N_O	0		Mol5_EState_VSA2	0
Mol5_fr_NH0	0		Mol5_SMR_VSA10	0		Mol1_fr_Ndealkylation1	0		Mol4_SMR_VSA9	0
Mol5_fr_NH1	0		Mol5_SMR_VSA2	0		Mol1_fr_Ndealkylation2	0		Mol5_EState_VSA11	0
Mol5_fr_NH2	0		Mol5_SMR_VSA3	0		Mol1_fr_Nhpyrrole	0		Mol5_EState_VSA10	0
Mol5_fr_N_O	0		Mol5_SMR_VSA4	0		Mol1_fr_SH	0		Mol5_SlogP_VSA8	0
Mol5_fr_Ndealkylation1	0		Mol5_SlogP_VSA9	0		Mol1_fr_aldehyde	0		Mol5_SlogP_VSA10	0
Mol5_fr_guanido	0		Mol5_SlogP_VSA8	0		Mol1_fr_alkyl_carbamate	0		Mol5_SlogP_VSA7	0
Mol5_fr_hdrzine	0		Mol5_SMR_VSA7	0		Mol1_fr_alkyl_halide	0		Mol5_SlogP_VSA6	0
Mol1_SlogP_VSA9	0		Mol5_SMR_VSA9	0		Mol1_fr_allylic_oxid	0		Mol5_SlogP_VSA5	0
Mol5_fr_hdrzone	0		Mol5_EState_VSA8	0		Mol1_fr_amide	0		Mol5_SlogP_VSA4	0
Mol5_fr_piperdine	0		Mol5_SlogP_VSA1	0		Mol1_fr_aniline	0		Mol5_SlogP_VSA3	0
Mol5_fr_piperzine	0		Mol5_SlogP_VSA10	0		Mol1_fr_halogen	0		Mol5_SlogP_VSA12	0
Mol5_fr_priamide	0		Mol5_SlogP_VSA11	0		Mol1_fr_aryl_methyl	0		Mol5_SlogP_VSA11	0
Mol5_fr_prisulfonamd	0		Mol5_SlogP_VSA12	0		Mol1_fr_azide	0		Mol1_EState_VSA8	0
Mol5_fr_pyridine	0		Mol5_SlogP_VSA7	0		Mol1_fr_azo	0		Mol1_EState_VSA7	0
Mol5_fr_quatN	0		Mol5_SlogP_VSA3	0		Mol1_fr_barbitur	0		Mol1_EState_VSA6	0
Mol5_fr_sulfide	0		Mol5_SlogP_VSA4	0		Mol1_fr_benzene	0		Mol1_PEOE_VSA8	0
Mol5_fr_sulfonamd	0		Mol5_EState_VSA10	0		Mol1_fr_benzodiazepine	0		Mol1_SMR_VSA7	0
Mol5_fr_sulfone	0		Mol5_EState_VSA11	0		Mol1_fr_bicyclic	0		Mol5_PEOE_VSA2	0
Mol5_fr_term_acetylene	0		Mol5_PEOE_VSA8	0		Mol1_fr_diazo	0		Mol1_SMR_VSA4	0
Mol5_fr_tetrazole	0		Mol5_PEOE_VSA7	0		Mol1_fr_dihydropyridine	0		Mol1_SMR_VSA3	0
Mol5_fr_thiazole	0		Mol5_EState_VSA7	0		Mol1_fr_epoxide	0		Mol1_SMR_VSA2	0
Mol5_fr_thiocyan	0		Mol5_EState_VSA6	0		Mol1_fr_ester	0		Mol1_SMR_VSA10	0
Mol5_fr_thiophene	0		Mol5_EState_VSA5	0		Mol1_fr_ether	0		Mol5_PEOE_VSA14	0
Mol5_fr_unbrch_alkane	0		Mol5_EState_VSA4	0		Mol1_fr_furan	0		Mol1_PEOE_VSA7	0
Mol5_fr_urea	0		Mol5_EState_VSA3	0		Mol1_fr_guanido	0		Mol1_EState_VSA5	0
Mol1_SPS	0		Mol5_EState_VSA2	0		Mol1_fr_term_acetylene	0		Mol1_PEOE_VSA6	0
Mol1_MinEStateIndex	0		Mol5_PEOE_VSA11	0		Mol1_fr_thiazole	0		Mol1_PEOE_VSA5	0
Mol1_BCUT2D_MWLOW	0		Mol5_PEOE_VSA12	0		Mol3_NumAromaticHeterocycles	0		Mol1_PEOE_VSA4	0
Mol5_fr_phos_ester	0		Mol5_PEOE_VSA13	0		Mol2_Kappa3	0		Mol1_PEOE_VSA3	0
Mol5_fr_phos_acid	0		Mol5_PEOE_VSA14	0		Mol2_Chi0v	0		Mol1_PEOE_VSA2	0
Mol5_fr_phenol_noOrthoHbond	0		Mol5_PEOE_VSA2	0		Mol2_Chi1	0		Mol1_PEOE_VSA14	0
Mol5_fr_methoxy	0		Mol5_PEOE_VSA3	0		Mol2_Chi1n	0		Mol5_PEOE_VSA11	0
Mol5_fr_imidazole	0		Mol5_PEOE_VSA4	0		Mol2_Chi1v	0		Mol1_SMR_VSA8	0
Mol5_fr_imide	0		Mol5_PEOE_VSA5	0		Mol2_Chi2n	0		Mol1_SMR_VSA9	0
Mol5_fr_isocyan	0		Mol5_PEOE_VSA6	0		Mol2_Chi2v	0		Mol1_SlogP_VSA1	0
Mol5_fr_isothiocyan	0		Mol5_fr_C_O_noCOO	0		Mol2_Chi3n	0		Mol1_SlogP_VSA10	0
Mol5_fr_ketone	0		Mol5_fr_C_S	0		Mol2_Chi3v	0		Mol1_EState_VSA4	0
Mol5_fr_ketone_Topliss	0		Mol5_fr_HOCCN	0		Mol2_Chi4n	0		Mol1_EState_VSA3	0
Mol5_fr_lactam	0		Mol5_fr_aryl_methyl	0		Mol2_Chi4v	0		Mol1_EState_VSA2	0
Mol5_fr_lactone	0		Mol4_fr_ketone	0		Mol2_HallKierAlpha	0		Mol1_EState_VSA11	0
Mol5_fr_morpholine	0		Mol4_fr_ketone_Topliss	0		Mol2_Ipc	0		Mol5_PEOE_VSA5	0
Mol5_fr_phenol	0		Mol4_fr_lactam	0		Mol2_Kappa1	0		Mol1_SlogP_VSA9	0
Mol5_fr_nitrile	0		Mol4_fr_lactone	0		Mol2_Kappa2	0		Mol1_SlogP_VSA8	0
Mol5_fr_nitro	0		Mol5_fr_azide	0		Mol2_LabuteASA	0		Mol1_SlogP_VSA7	0
Mol5_fr_nitro_arom	0		Mol4_fr_methoxy	0		Mol2_Chi0	0		Mol1_SlogP_VSA6	0
Mol5_fr_nitro_arom_nonortho	0		Mol4_fr_morpholine	0		Mol2_PEOE_VSA1	0		Mol1_SlogP_VSA5	0
Mol5_fr_nitroso	0		Mol5_fr_aniline	0		Mol2_PEOE_VSA10	0		Mol1_SlogP_VSA4	0
Mol5_fr_oxazole	0		Mol4_fr_para_hydroxylation	0		Mol2_PEOE_VSA11	0		Mol5_PEOE_VSA4	0
Mol5_fr_oxime	0		Mol4_fr_nitrile	0		Mol2_PEOE_VSA12	0		Mol5_PEOE_VSA3	0
Mol5_fr_para_hydroxylation	0		Mol4_fr_nitro	0		Mol2_PEOE_VSA13	0		Mol1_SlogP_VSA12	0
Mol5_fr_Al_COO	0		Mol4_fr_nitro_arom	0		Mol2_PEOE_VSA14	0		Mol1_SlogP_VSA11	0
Mol1_Kappa3	0		Mol4_fr_nitro_arom_nonortho	0		Mol2_PEOE_VSA2	0		Mol5_EState_VSA6	0
Mol5_RingCount	0		Mol4_fr_nitroso	0		Mol2_PEOE_VSA3	0		Mol5_EState_VSA7	0
Mol1_PEOE_VSA13	0		Mol4_fr_oxazole	0		Mol2_PEOE_VSA4	0		Mol5_EState_VSA8	0
Mol5_SMR_VSA3	0		Mol5_fr_amidine	0		Mol2_PEOE_VSA5	0		Mol4_fr_lactone	0
Mol5_SMR_VSA4	0		Mol4_fr_isothiocyan	0		Mol2_PEOE_VSA6	0		Mol4_fr_isothiocyan	0
Mol1_SlogP_VSA10	0		Mol5_fr_azo	0		Mol2_PEOE_VSA7	0		Mol4_fr_ketone	0
Mol1_SlogP_VSA1	0		Mol5_fr_barbitur	0		Mol2_PEOE_VSA8	0		Mol5_NumUnspecifiedAtomStereoCenters	0
Mol5_SMR_VSA7	0		Mol4_fr_isocyan	0		Mol2_PEOE_VSA9	0		Mol5_NumSpiroAtoms	0
Mol5_SMR_VSA8	0		Mol4_fr_dihydropyridine	0		Mol2_Chi0n	0		Mol5_NumSaturatedRings	0
Mol5_SMR_VSA9	0		Mol4_fr_epoxide	0		Mol2_BertzCT	0		Mol4_fr_ketone_Topliss	0
Mol5_SlogP_VSA1	0		Mol4_fr_ester	0		Mol1_fr_thiocyan	0		Mol4_fr_lactam	0
Mol5_SlogP_VSA10	0		Mol4_fr_ether	0		Mol2_MaxPartialCharge	0		Mol4_fr_methoxy	0
Mol5_SlogP_VSA11	0		Mol4_fr_furan	0		Mol1_fr_thiophene	0		Mol4_fr_nitro_arom_nonortho	0
Mol5_SlogP_VSA12	0		Mol5_SlogP_VSA5	0		Mol1_fr_unbrch_alkane	0		Mol4_fr_morpholine	0
Mol1_SMR_VSA9	0		Mol4_fr_guanido	0		Mol1_fr_urea	0		Mol5_NumSaturatedHeterocycles	0
Mol5_SlogP_VSA3	0		Mol4_fr_halogen	0		Mol1_ExactMolWt	0		Mol4_fr_nitrile	0
Mol5_SlogP_VSA4	0		Mol5_fr_bicyclic	0		Mol2_MaxEStateIndex	0		Mol5_NumSaturatedCarbocycles	0
Mol5_SlogP_VSA5	0		Mol5_fr_benzodiazepine	0		Mol2_MinAbsEStateIndex	0		Mol5_NumHeterocycles	0
Mol5_SlogP_VSA6	0		Mol4_fr_hdrzine	0		Mol2_MinEStateIndex	0		Mol5_NumBridgeheadAtoms	0
Mol5_SlogP_VSA7	0		Mol5_fr_benzene	0		Mol2_qed	0		Mol4_fr_nitro	0
Mol5_SlogP_VSA8	0		Mol4_fr_hdrzone	0		Mol2_SPS	0		Mol5_RingCount	0
Mol5_SlogP_VSA9	0		Mol4_fr_imidazole	0		Mol2_MolWt	0		Mol4_fr_isocyan	0
Mol5_SMR_VSA2	0		Mol4_fr_imide	0		Mol2_HeavyAtomMolWt	0		Mol4_fr_imide	0
Mol5_SMR_VSA10	0		Mol4_fr_oxime	0		Mol2_ExactMolWt	0		Mol5_fr_Al_COO	0
Mol1_SlogP_VSA11	0		Mol4_fr_phenol	0		Mol2_NumValenceElectrons	0		Mol5_fr_Ar_OH	0
Mol5_PEOE_VSA12	0		Mol5_fr_Imine	0		Mol2_NumRadicalElectrons	0		Mol4_fr_ester	0
Mol1_SlogP_VSA8	0		Mol5_fr_Nhpyrrole	0		Mol2_MinPartialCharge	0		Mol5_fr_Ar_NH	0
Mol1_SlogP_VSA7	0		Mol1_PEOE_VSA8	0		Mol2_BalabanJ	0		Mol5_fr_Ar_N	0
Mol1_SlogP_VSA6	0		Mol1_PEOE_VSA7	0		Mol2_MaxAbsPartialCharge	0		Mol5_PEOE_VSA12	0
Mol1_SlogP_VSA5	0		Mol5_fr_allylic_oxid	0		Mol2_MinAbsPartialCharge	0		Mol4_fr_ether	0
Mol4_SlogP_VSA7	0		Mol5_fr_alkyl_halide	0		Mol2_FpDensityMorgan1	0		Mol4_fr_furan	0
Mol1_SlogP_VSA4	0		Mol5_fr_alkyl_carbamate	0		Mol2_FpDensityMorgan2	0		Mol4_fr_guanido	0
Mol1_SlogP_VSA12	0		Mol5_fr_aldehyde	0		Mol2_FpDensityMorgan3	0		Mol4_fr_halogen	0
Mol5_PEOE_VSA11	0		Mol5_fr_SH	0		Mol2_BCUT2D_MWHI	0		Mol4_fr_hdrzine	0
Mol5_PEOE_VSA13	0		Mol5_fr_Ndealkylation2	0		Mol2_BCUT2D_MWLOW	0		Mol5_fr_Ar_COO	0
Mol5_PEOE_VSA9	0		Mol4_fr_phenol_noOrthoHbond	0		Mol2_BCUT2D_CHGHI	0		Mol4_fr_hdrzone	0
Mol5_PEOE_VSA14	0		Mol1_PEOE_VSA6	0		Mol2_BCUT2D_CHGLO	0		Mol5_fr_ArN	0
Mol5_PEOE_VSA2	0		Mol5_fr_Ndealkylation1	0		Mol2_BCUT2D_LOGPHI	0		Mol1_NumRadicalElectrons	0
Mol5_PEOE_VSA3	0		Mol1_PEOE_VSA5	0		Mol2_BCUT2D_LOGPLOW	0		Mol4_fr_imidazole	0
Mol5_PEOE_VSA4	0		Mol5_fr_N_O	0		Mol2_BCUT2D_MRHI	0		Mol4_fr_nitro_arom	0
Mol5_PEOE_VSA5	0		Mol5_fr_NH2	0		Mol2_BCUT2D_MRLOW	0		Mol4_fr_nitroso	0
Mol5_PEOE_VSA6	0		Mol5_fr_NH1	0		Mol2_AvgIpc	0		Mol5_VSA_EState1	0
Mol5_PEOE_VSA7	0		Mol5_fr_NH0	0		Mol1_fr_HOCCN	0		Mol5_NumAliphaticHeterocycles	0
Mol5_PEOE_VSA8	0		Mol4_fr_urea	0		Mol1_fr_C_S	0		Mol4_fr_sulfone	0
Mol1_SMR_VSA8	0		Mol4_fr_unbrch_alkane	0		Mol1_fr_C_O_noCOO	0		Mol4_fr_term_acetylene	0
Mol1_SMR_VSA7	0		Mol4_fr_thiophene	0		Mol1_PEOE_VSA8	0		Mol4_fr_tetrazole	0
Mol5_EState_VSA10	0		Mol4_fr_thiocyan	0		Mol1_Kappa3	0		Mol4_fr_thiazole	0
Mol1_PEOE_VSA4	0		Mol4_fr_phos_acid	0		Mol1_LabuteASA	0		Mol4_fr_thiocyan	0
Mol5_NumAliphaticCarbocycles	0		Mol4_fr_phos_ester	0		Mol1_PEOE_VSA1	0		Mol4_fr_thiophene	0
Mol5_NumAliphaticHeterocycles	0		Mol4_fr_piperdine	0		Mol1_PEOE_VSA10	0		Mol4_fr_unbrch_alkane	0
Mol5_NumAliphaticRings	0		Mol4_fr_piperzine	0		Mol1_PEOE_VSA11	0		Mol4_fr_urea	0
Mol5_NumAmideBonds	0		Mol4_fr_priamide	0		Mol1_PEOE_VSA12	0		Mol4_fr_oxazole	0
Mol5_NumAromaticCarbocycles	0		Mol5_fr_amide	0		Mol1_PEOE_VSA13	0		Mol5_NumAliphaticCarbocycles	0
Mol5_NumAromaticHeterocycles	0		Mol4_fr_prisulfonamd	0		Mol1_PEOE_VSA14	0		Mol5_VSA_EState9	0
Mol5_NumAromaticRings	0		Mol4_fr_pyridine	0		Mol1_PEOE_VSA2	0		Mol5_VSA_EState6	0
Mol5_NumBridgeheadAtoms	0		Mol4_fr_quatN	0		Mol1_PEOE_VSA3	0		Mol5_VSA_EState5	0
Mol1_PEOE_VSA3	0		Mol4_fr_sulfide	0		Mol1_PEOE_VSA4	0		Mol5_VSA_EState4	0
Mol1_PEOE_VSA6	0		Mol4_fr_sulfonamd	0		Mol1_PEOE_VSA5	0		Mol5_VSA_EState2	0
Mol1_PEOE_VSA2	0		Mol4_fr_sulfone	0		Mol1_PEOE_VSA6	0		Mol5_VSA_EState10	0
Mol5_NumHeterocycles	0		Mol4_fr_term_acetylene	0		Mol1_PEOE_VSA7	0		Mol4_fr_sulfonamd	0
Mol1_PEOE_VSA14	0		Mol4_fr_tetrazole	0		Mol1_PEOE_VSA9	0		Mol4_fr_sulfide	0
Mol5_NumSaturatedCarbocycles	0		Mol4_fr_thiazole	0		Mol1_Kappa1	0		Mol5_NumAliphaticRings	0
Mol5_NumSaturatedHeterocycles	0		Mol4_PEOE_VSA5	0		Mol1_SMR_VSA1	0		Mol5_NumAmideBonds	0
Mol5_NumSaturatedRings	0		Mol1_fr_oxazole	0		Mol1_SMR_VSA10	0		Mol4_fr_oxime	0
Mol5_NumSpiroAtoms	0		Mol4_PEOE_VSA3	0		Mol1_SMR_VSA2	0		Mol5_NumAromaticRings	0
Mol5_NumUnspecifiedAtomStereoCenters	0		Mol4_PEOE_VSA2	0		Mol1_SMR_VSA3	0		Mol5_NumAromaticHeterocycles	0
Mol1_PEOE_VSA5	0		Mol2_fr_Ar_NH	0		Mol1_SMR_VSA4	0		Mol4_fr_para_hydroxylation	0
Mol1_PEOE_VSA7	0		Mol2_fr_Ar_OH	0		Mol1_SMR_VSA5	0		Mol4_fr_phenol	0
Mol5_EState_VSA11	0		Mol2_fr_COO	0		Mol1_SMR_VSA6	0		Mol4_fr_phenol_noOrthoHbond	0
Mol5_VSA_EState1	0		Mol2_fr_COO2	0		Mol1_SMR_VSA7	0		Mol4_fr_phos_acid	0
Mol5_EState_VSA2	0		Mol2_fr_C_O	0		Mol1_SMR_VSA8	0		Mol4_fr_phos_ester	0
Mol5_EState_VSA3	0		Mol2_fr_C_O_noCOO	0		Mol1_SMR_VSA9	0		Mol4_fr_piperdine	0
Mol5_EState_VSA4	0		Mol2_fr_C_S	0		Mol1_SlogP_VSA1	0		Mol4_fr_piperzine	0
Mol5_EState_VSA5	0		Mol2_fr_HOCCN	0		Mol1_SlogP_VSA10	0		Mol5_NumAromaticCarbocycles	0
Mol5_EState_VSA6	0		Mol2_fr_Imine	0		Mol1_SlogP_VSA11	0		Mol4_fr_priamide	0
Mol5_EState_VSA7	0		Mol2_fr_NH0	0		Mol1_SlogP_VSA12	0		Mol4_fr_prisulfonamd	0
Mol5_EState_VSA8	0		Mol2_fr_NH1	0		Mol1_Kappa2	0		Mol4_fr_pyridine	0
Mol1_SMR_VSA4	0		Mol2_fr_NH2	0		Mol1_Ipc	0		Mol4_fr_quatN	0
Mol5_VSA_EState10	0		Mol2_fr_N_O	0		Mol1_fr_C_O	0		Mol4_SlogP_VSA1	0
Mol1_PEOE_VSA8	0		Mol2_fr_Ndealkylation1	0		Mol1_BCUT2D_MRLOW	0		Mol1_fr_piperzine	0
Mol5_VSA_EState2	0		Mol2_fr_Ndealkylation2	0		Mol1_MaxPartialCharge	0		Mol4_SMR_VSA8	0
Mol1_SMR_VSA3	0		Mol2_fr_Nhpyrrole	0		Mol1_MinPartialCharge	0		Mol2_NumAromaticHeterocycles	0
Mol5_VSA_EState4	0		Mol2_fr_SH	0		Mol1_MaxAbsPartialCharge	0		Mol1_fr_Ar_OH	0
Mol5_VSA_EState5	0		Mol2_fr_aldehyde	0		Mol1_MinAbsPartialCharge	0		Mol2_VSA_EState9	0
Mol5_VSA_EState6	0		Mol2_fr_alkyl_carbamate	0		Mol1_FpDensityMorgan1	0		Mol1_fr_Ar_NH	0
Mol1_SMR_VSA2	0		Mol2_fr_alkyl_halide	0		Mol1_FpDensityMorgan2	0		Mol1_fr_Ar_N	0
Mol1_SMR_VSA10	0		Mol2_fr_allylic_oxid	0		Mol1_FpDensityMorgan3	0		Mol1_fr_Ar_COO	0
Mol5_VSA_EState9	0		Mol2_fr_Ar_N	0		Mol1_BCUT2D_MWHI	0		Mol1_fr_ArN	0
Mol4_SlogP_VSA8	0		Mol2_fr_Ar_COO	0		Mol1_BCUT2D_MWLOW	0		Mol2_NumAliphaticCarbocycles	0
Mol4_SlogP_VSA10	0		Mol2_fr_ArN	0		Mol1_BCUT2D_CHGHI	0		Mol2_NumAmideBonds	0
Mol4_SlogP_VSA6	0		Mol2_NumAromaticRings	0		Mol1_BCUT2D_CHGLO	0		Mol2_NumAromaticCarbocycles	0
Mol2_SMR_VSA2	0		Mol2_VSA_EState9	0		Mol1_BCUT2D_LOGPHI	0		Mol2_NumAromaticRings	0
Mol2_SlogP_VSA12	0		Mol1_fr_allylic_oxid	0		Mol1_BCUT2D_LOGPLOW	0		Mol4_SMR_VSA7	0
Mol2_SlogP_VSA11	0		Mol1_fr_alkyl_halide	0		Mol1_BCUT2D_MRHI	0		Mol1_fr_Al_COO	0
Mol2_SlogP_VSA10	0		Mol2_NumAliphaticCarbocycles	0		Mol1_AvgIpc	0		Mol2_NumBridgeheadAtoms	0
Mol2_SlogP_VSA1	0		Mol1_fr_alkyl_carbamate	0		Mol1_HallKierAlpha	0		Mol1_NumUnspecifiedAtomStereoCenters	0
Mol2_SMR_VSA9	0		Mol1_fr_aldehyde	0		Mol1_BalabanJ	0		Mol1_NumSpiroAtoms	0
Mol2_SMR_VSA8	0		Mol2_NumAmideBonds	0		Mol1_BertzCT	0		Mol2_NumSaturatedCarbocycles	0
Mol2_SMR_VSA7	0		Mol2_NumAromaticCarbocycles	0		Mol1_Chi0	0		Mol1_NumSaturatedCarbocycles	0
Mol2_SMR_VSA5	0		Mol2_NumAromaticHeterocycles	0		Mol1_Chi0n	0		Mol2_NumSpiroAtoms	0
Mol2_SMR_VSA4	0		Mol1_fr_SH	0		Mol1_Chi0v	0		Mol1_NumBridgeheadAtoms	0
Mol3_PEOE_VSA11	0		Mol1_fr_NH1	0		Mol1_Chi1	0		Mol1_NumAromaticRings	0
Mol2_SMR_VSA3	0		Mol2_NumBridgeheadAtoms	0		Mol1_Chi1n	0		Mol1_fr_COO	0
Mol3_PEOE_VSA13	0		Mol1_fr_Nhpyrrole	0		Mol1_Chi1v	0		Mol2_VSA_EState6	0
Mol3_PEOE_VSA14	0		Mol2_NumSaturatedCarbocycles	0		Mol1_Chi2n	0		Mol2_VSA_EState5	0
Mol3_PEOE_VSA2	0		Mol1_fr_Ndealkylation2	0		Mol1_Chi2v	0		Mol2_VSA_EState4	0
Mol3_PEOE_VSA3	0		Mol1_fr_Ndealkylation1	0		Mol1_Chi3n	0		Mol2_SlogP_VSA7	0
Mol3_PEOE_VSA4	0		Mol2_NumSpiroAtoms	0		Mol1_Chi3v	0		Mol2_SlogP_VSA8	0
Mol3_PEOE_VSA5	0		Mol1_fr_N_O	0		Mol1_Chi4n	0		Mol2_SlogP_VSA9	0
Mol3_PEOE_VSA6	0		Mol1_fr_NH2	0		Mol1_Chi4v	0		Mol1_fr_Imine	0
Mol3_PEOE_VSA7	0		Mol2_fr_Al_COO	0		Mol1_SlogP_VSA2	0		Mol1_fr_HOCCN	0
Mol1_NumRadicalElectrons	0		Mol2_fr_amide	0		Mol1_SlogP_VSA3	0		Mol2_EState_VSA10	0
Mol2_SlogP_VSA4	0		Mol2_fr_amidine	0		Mol1_SlogP_VSA4	0		Mol2_EState_VSA11	0
Mol2_SlogP_VSA5	0		Mol2_fr_aniline	0		Mol1_NumSpiroAtoms	0		Mol2_EState_VSA2	0
Mol2_EState_VSA6	0		Mol2_fr_para_hydroxylation	0		Mol1_NumAmideBonds	0		Mol2_EState_VSA3	0
Mol2_NumAliphaticCarbocycles	0		Mol2_fr_methoxy	0		Mol1_NumAromaticCarbocycles	0		Mol2_EState_VSA4	0
Mol2_VSA_EState9	0		Mol2_fr_morpholine	0		Mol1_NumAromaticHeterocycles	0		Mol2_EState_VSA5	0
Mol2_VSA_EState6	0		Mol2_fr_nitrile	0		Mol1_NumAromaticRings	0		Mol2_EState_VSA6	0
Mol2_VSA_EState5	0		Mol2_fr_nitro	0		Mol1_NumAtomStereoCenters	0		Mol2_EState_VSA7	0
Mol2_VSA_EState4	0		Mol2_fr_nitro_arom	0		Mol1_NumBridgeheadAtoms	0		Mol1_fr_C_S	0
Mol2_VSA_EState2	0		Mol2_fr_nitro_arom_nonortho	0		Mol1_NumHAcceptors	0		Mol1_fr_C_O_noCOO	0
Mol2_VSA_EState10	0		Mol2_fr_nitroso	0		Mol1_NumHDonors	0		Mol1_fr_C_O	0
Mol2_EState_VSA7	0		Mol2_fr_oxazole	0		Mol1_NumHeteroatoms	0		Mol2_VSA_EState10	0
Mol2_EState_VSA5	0		Mol2_fr_oxime	0		Mol1_NumHeterocycles	0		Mol2_VSA_EState2	0
Mol2_SlogP_VSA6	0		Mol2_fr_phenol	0		Mol1_NumRotatableBonds	0		Mol1_fr_COO2	0
Mol2_EState_VSA4	0		Mol2_fr_lactam	0		Mol1_NumSaturatedCarbocycles	0		Mol2_fr_Al_COO	0
Mol2_EState_VSA3	0		Mol2_fr_phenol_noOrthoHbond	0		Mol1_NumSaturatedHeterocycles	0		Mol1_NumAromaticHeterocycles	0
Mol2_EState_VSA2	0		Mol2_fr_phos_acid	0		Mol1_NumSaturatedRings	0		Mol1_NumAromaticCarbocycles	0
Mol2_EState_VSA11	0		Mol2_fr_phos_ester	0		Mol1_NumUnspecifiedAtomStereoCenters	0		Mol2_fr_alkyl_halide	0
Mol2_EState_VSA10	0		Mol2_fr_piperdine	0		Mol1_SlogP_VSA5	0		Mol2_fr_amide	0
Mol2_SlogP_VSA9	0		Mol2_fr_piperzine	0		Mol1_Phi	0		Mol2_fr_amidine	0
Mol2_SlogP_VSA8	0		Mol2_fr_priamide	0		Mol1_RingCount	0		Mol2_fr_aniline	0
Mol2_SlogP_VSA7	0		Mol2_fr_prisulfonamd	0		Mol1_MolLogP	0		Mol2_fr_aryl_methyl	0
Mol3_PEOE_VSA8	0		Mol2_fr_pyridine	0		Mol1_MolMR	0		Mol2_fr_azide	0
Mol3_SMR_VSA10	0		Mol2_fr_quatN	0		Mol1_fr_Al_COO	0		Mol2_fr_azo	0
Mol2_NumAromaticCarbocycles	0		Mol2_fr_lactone	0		Mol1_fr_Al_OH	0		Mol2_fr_barbitur	0
Mol3_SMR_VSA2	0		Mol2_fr_ketone_Topliss	0		Mol1_fr_Al_OH_noTert	0		Mol2_fr_benzene	0
Mol3_EState_VSA11	0		Mol2_fr_aryl_methyl	0		Mol1_fr_ArN	0		Mol2_fr_benzodiazepine	0
Mol2_PEOE_VSA2	0		Mol2_fr_ester	0		Mol1_fr_Ar_COO	0		Mol2_fr_bicyclic	0
Mol3_EState_VSA3	0		Mol2_fr_azide	0		Mol1_fr_Ar_N	0		Mol2_fr_diazo	0
Mol3_EState_VSA4	0		Mol2_fr_azo	0		Mol1_fr_Ar_NH	0		Mol2_fr_dihydropyridine	0
Mol3_EState_VSA5	0		Mol2_fr_barbitur	0		Mol1_fr_Ar_OH	0		Mol2_fr_epoxide	0
Mol3_EState_VSA6	0		Mol2_fr_benzene	0		Mol1_fr_COO	0		Mol2_fr_ester	0
Mol3_EState_VSA7	0		Mol2_fr_benzodiazepine	0		Mol1_fr_COO2	0		Mol1_NumAmideBonds	0
Mol2_PEOE_VSA14	0		Mol2_fr_bicyclic	0		Mol1_NumAliphaticRings	0		Mol2_fr_furan	0
Mol2_PEOE_VSA13	0		Mol2_fr_diazo	0		Mol1_NumAliphaticHeterocycles	0		Mol2_fr_guanido	0
Mol3_VSA_EState10	0		Mol2_fr_dihydropyridine	0		Mol1_NumAliphaticCarbocycles	0		Mol2_fr_halogen	0
Mol3_VSA_EState2	0		Mol2_fr_epoxide	0		Mol1_NOCount	0		Mol2_fr_hdrzine	0
Mol2_PEOE_VSA12	0		Mol1_fr_NH0	0		Mol1_SlogP_VSA6	0		Mol2_fr_allylic_oxid	0
Mol3_VSA_EState4	0		Mol2_fr_ketone	0		Mol1_SlogP_VSA7	0		Mol2_fr_alkyl_carbamate	0
Mol3_VSA_EState6	0		Mol2_fr_furan	0		Mol1_SlogP_VSA8	0		Mol2_fr_ArN	0
Mol3_VSA_EState9	0		Mol2_fr_guanido	0		Mol1_SlogP_VSA9	0		Mol2_fr_aldehyde	0
Mol2_Chi4n	0		Mol2_fr_halogen	0		Mol1_TPSA	0		Mol2_fr_Ar_COO	0
Mol2_BertzCT	0		Mol2_fr_hdrzine	0		Mol1_EState_VSA1	0		Mol2_fr_Ar_N	0
Mol3_NumAliphaticCarbocycles	0		Mol2_fr_hdrzone	0		Mol1_EState_VSA10	0		Mol2_fr_Ar_NH	0
Mol2_BCUT2D_LOGPHI	0		Mol2_fr_imidazole	0		Mol1_EState_VSA11	0		Mol2_fr_Ar_OH	0
Mol2_PEOE_VSA3	0		Mol2_fr_imide	0		Mol1_EState_VSA2	0		Mol2_fr_COO	0
Mol2_PEOE_VSA4	0		Mol2_fr_isocyan	0		Mol1_EState_VSA3	0		Mol2_fr_COO2	0
Mol2_PEOE_VSA5	0		Mol2_fr_isothiocyan	0		Mol1_EState_VSA4	0		Mol2_fr_C_O	0
Mol3_SlogP_VSA10	0		Mol1_fr_amide	0		Mol1_EState_VSA5	0		Mol2_fr_C_O_noCOO	0
Mol3_SMR_VSA3	0		Mol1_fr_amidine	0		Mol1_EState_VSA6	0		Mol2_fr_C_S	0
Mol3_SMR_VSA4	0		Mol2_VSA_EState6	0		Mol1_EState_VSA7	0		Mol2_fr_HOCCN	0
Mol2_SMR_VSA10	0		Mol1_fr_isothiocyan	0		Mol1_EState_VSA8	0		Mol2_fr_Imine	0
Mol2_PEOE_VSA8	0		Mol1_fr_nitro	0		Mol1_EState_VSA9	0		Mol2_fr_NH0	0
Mol3_SMR_VSA7	0		Mol1_fr_nitrile	0		Mol1_VSA_EState1	0		Mol2_fr_NH1	0
Mol3_SMR_VSA8	0		Mol1_fr_morpholine	0		Mol1_VSA_EState10	0		Mol2_fr_NH2	0
Mol3_SMR_VSA9	0		Mol1_fr_methoxy	0		Mol1_VSA_EState2	0		Mol2_fr_N_O	0
Mol3_SlogP_VSA1	0		Mol2_NumRadicalElectrons	0		Mol1_VSA_EState3	0		Mol2_fr_Ndealkylation1	0
Mol3_SlogP_VSA11	0		Mol1_fr_lactone	0		Mol1_VSA_EState4	0		Mol2_fr_Ndealkylation2	0
Mol3_SlogP_VSA9	0		Mol1_fr_lactam	0		Mol1_VSA_EState5	0		Mol2_fr_Nhpyrrole	0
Mol3_SlogP_VSA12	0		Mol1_fr_ketone_Topliss	0		Mol1_VSA_EState6	0		Mol2_fr_SH	0
Mol2_PEOE_VSA7	0		Mol1_fr_ketone	0		Mol1_VSA_EState7	0		Mol2_SlogP_VSA6	0
Mol2_PEOE_VSA6	0		Mol1_fr_isocyan	0		Mol1_VSA_EState8	0		Mol2_SlogP_VSA5	0
Mol3_SlogP_VSA4	0		Mol1_fr_nitro_arom_nonortho	0		Mol1_VSA_EState9	0		Mol2_SlogP_VSA4	0
Mol3_SlogP_VSA5	0		Mol1_fr_imide	0		Mol1_FractionCSP3	0		Mol1_fr_nitroso	0
Mol3_SlogP_VSA6	0		Mol1_fr_imidazole	0		Mol1_HeavyAtomCount	0		Mol2_NumRadicalElectrons	0
Mol3_SlogP_VSA7	0		Mol1_fr_hdrzone	0		Mol1_NHOHCount	0		Mol1_fr_nitro_arom	0
Mol3_SlogP_VSA8	0		Mol1_fr_hdrzine	0		Mol2_SMR_VSA1	0		Mol1_fr_nitro	0
Mol2_NumAmideBonds	0		Mol1_fr_halogen	0		Mol2_SMR_VSA10	0		Mol1_fr_nitrile	0
Mol2_NumAromaticHeterocycles	0		Mol1_fr_guanido	0		Mol2_SMR_VSA2	0		Mol1_fr_morpholine	0
Mol4_SlogP_VSA5	0		Mol1_fr_furan	0		Mol3_Chi0v	0		Mol1_fr_methoxy	0
Mol2_fr_ketone_Topliss	0		Mol1_fr_ester	0		Mol3_FpDensityMorgan3	0		Mol1_fr_lactone	0
Mol2_fr_azo	0		Mol1_fr_epoxide	0		Mol3_BCUT2D_MWHI	0		Mol1_fr_lactam	0
Mol2_fr_barbitur	0		Mol1_fr_nitro_arom	0		Mol3_BCUT2D_MWLOW	0		Mol1_fr_ketone_Topliss	0
Mol2_fr_benzene	0		Mol1_fr_nitroso	0		Mol3_BCUT2D_CHGHI	0		Mol1_fr_ketone	0
Mol2_fr_benzodiazepine	0		Mol1_fr_diazo	0		Mol3_BCUT2D_CHGLO	0		Mol1_fr_isothiocyan	0
Mol2_fr_bicyclic	0		Mol1_fr_pyridine	0		Mol3_BCUT2D_LOGPHI	0		Mol1_fr_isocyan	0
Mol2_fr_diazo	0		Mol1_fr_para_hydroxylation	0		Mol3_BCUT2D_LOGPLOW	0		Mol1_fr_imide	0
Mol2_fr_dihydropyridine	0		Mol1_fr_phenol	0		Mol3_BCUT2D_MRHI	0		Mol1_fr_imidazole	0
Mol2_fr_epoxide	0		Mol1_fr_phenol_noOrthoHbond	0		Mol3_BCUT2D_MRLOW	0		Mol1_fr_hdrzone	0
Mol2_fr_ester	0		Mol1_fr_phos_acid	0		Mol3_AvgIpc	0		Mol1_fr_hdrzine	0
Mol2_fr_Ar_OH	0		Mol1_fr_phos_ester	0		Mol3_BalabanJ	0		Mol1_fr_halogen	0
Mol2_fr_furan	0		Mol1_fr_piperdine	0		Mol3_BertzCT	0		Mol1_fr_guanido	0
Mol2_fr_guanido	0		Mol1_fr_piperzine	0		Mol3_Chi0	0		Mol1_fr_furan	0
Mol2_fr_halogen	0		Mol1_fr_priamide	0		Mol3_Chi0n	0		Mol1_fr_nitro_arom_nonortho	0
Mol2_fr_hdrzine	0		Mol1_fr_prisulfonamd	0		Mol3_Chi1	0		Mol1_fr_oxazole	0
Mol2_fr_hdrzone	0		Mol1_fr_quatN	0		Mol3_FpDensityMorgan1	0		Mol1_fr_epoxide	0
Mol2_fr_imidazole	0		Mol1_fr_urea	0		Mol3_Chi1n	0		Mol1_fr_oxime	0
Mol2_fr_imide	0		Mol1_fr_sulfide	0		Mol3_Chi1v	0		Mol1_fr_prisulfonamd	0
Mol2_fr_isocyan	0		Mol1_fr_sulfonamd	0		Mol3_Chi2n	0		Mol1_fr_pyridine	0
Mol2_fr_isothiocyan	0		Mol1_fr_sulfone	0		Mol3_Chi2v	0		Mol1_fr_quatN	0
Mol2_fr_azide	0		Mol1_fr_term_acetylene	0		Mol3_Chi3n	0		Mol1_fr_sulfide	0
Mol2_fr_aryl_methyl	0		Mol1_fr_tetrazole	0		Mol3_Chi3v	0		Mol1_fr_sulfonamd	0
Mol2_fr_aniline	0		Mol1_fr_thiazole	0		Mol3_Chi4n	0		Mol1_fr_sulfone	0
Mol2_fr_N_O	0		Mol1_fr_thiocyan	0		Mol3_Chi4v	0		Mol1_fr_term_acetylene	0
Mol2_fr_C_O	0		Mol1_fr_thiophene	0		Mol3_HallKierAlpha	0		Mol1_fr_tetrazole	0
Mol2_fr_C_O_noCOO	0		Mol1_fr_unbrch_alkane	0		Mol3_Ipc	0		Mol1_fr_thiazole	0
Mol2_fr_C_S	0		Mol1_fr_dihydropyridine	0		Mol3_Kappa1	0		Mol1_fr_thiocyan	0
Mol2_fr_HOCCN	0		Mol1_fr_bicyclic	0		Mol3_Kappa2	0		Mol1_fr_thiophene	0
Mol2_fr_Imine	0		Mol2_VSA_EState5	0		Mol3_Kappa3	0		Mol1_fr_unbrch_alkane	0
Mol2_fr_NH0	0		Mol2_EState_VSA3	0		Mol3_LabuteASA	0		Mol1_fr_urea	0
Mol2_fr_NH1	0		Mol2_SlogP_VSA5	0		Mol3_FpDensityMorgan2	0		Mol1_fr_piperdine	0
Mol2_fr_NH2	0		Mol2_SlogP_VSA6	0		Mol3_MinAbsPartialCharge	0		Mol1_fr_phos_ester	0
Mol2_fr_Ndealkylation1	0		Mol2_SlogP_VSA7	0		Mol2_fr_phenol_noOrthoHbond	0		Mol1_fr_phos_acid	0
Mol2_fr_amidine	0		Mol2_SlogP_VSA8	0		Mol2_fr_thiophene	0		Mol1_fr_phenol_noOrthoHbond	0
Mol2_fr_Ndealkylation2	0		Mol2_SlogP_VSA9	0		Mol2_fr_phos_ester	0		Mol1_fr_phenol	0
Mol2_fr_Nhpyrrole	0		Mol1_fr_azo	0		Mol2_fr_piperdine	0		Mol1_fr_para_hydroxylation	0
Mol2_fr_SH	0		Mol2_EState_VSA10	0		Mol2_fr_piperzine	0		Mol1_fr_ester	0
Mol2_fr_aldehyde	0		Mol2_EState_VSA11	0		Mol2_fr_priamide	0		Mol1_fr_dihydropyridine	0
Mol2_fr_alkyl_carbamate	0		Mol2_EState_VSA2	0		Mol2_fr_prisulfonamd	0		Mol1_fr_NH0	0
Mol2_fr_alkyl_halide	0		Mol2_EState_VSA4	0		Mol2_fr_pyridine	0		Mol2_PEOE_VSA4	0
Mol2_fr_allylic_oxid	0		Mol2_SlogP_VSA12	0		Mol2_fr_quatN	0		Mol2_PEOE_VSA6	0
Mol2_fr_amide	0		Mol2_EState_VSA5	0		Mol2_fr_sulfide	0		Mol2_PEOE_VSA7	0
Mol2_fr_ketone	0		Mol2_EState_VSA6	0		Mol2_fr_sulfonamd	0		Mol2_PEOE_VSA8	0
Mol2_fr_lactam	0		Mol2_EState_VSA7	0		Mol2_fr_sulfone	0		Mol1_fr_Ndealkylation2	0
Mol2_NumAromaticRings	0		Mol1_fr_azide	0		Mol2_fr_term_acetylene	0		Mol1_fr_Ndealkylation1	0
Mol2_fr_lactone	0		Mol1_fr_aryl_methyl	0		Mol2_fr_tetrazole	0		Mol2_SMR_VSA10	0
Mol2_fr_sulfone	0		Mol2_VSA_EState10	0		Mol2_fr_thiazole	0		Mol2_SMR_VSA2	0
Mol2_fr_term_acetylene	0		Mol2_VSA_EState2	0		Mol2_fr_thiocyan	0		Mol2_SMR_VSA3	0
Mol2_fr_tetrazole	0		Mol1_fr_aniline	0		Mol2_fr_unbrch_alkane	0		Mol2_SMR_VSA4	0
Mol2_fr_thiazole	0		Mol2_VSA_EState4	0		Mol3_MaxAbsPartialCharge	0		Mol1_fr_N_O	0
Mol2_fr_thiocyan	0		Mol2_SlogP_VSA4	0		Mol2_fr_urea	0		Mol1_fr_NH2	0
Mol2_fr_thiophene	0		Mol2_SlogP_VSA11	0		Mol1_HeavyAtomMolWt	0		Mol2_SMR_VSA7	0
Mol2_fr_unbrch_alkane	0		Mol2_PEOE_VSA12	0		Mol3_MaxEStateIndex	0		Mol2_SMR_VSA8	0
Mol2_fr_urea	0		Mol1_fr_benzodiazepine	0		Mol3_MinAbsEStateIndex	0		Mol2_SMR_VSA9	0
Mol2_fr_Ar_NH	0		Mol2_PEOE_VSA13	0		Mol3_MinEStateIndex	0		Mol2_SlogP_VSA1	0
Mol2_fr_Ar_N	0		Mol2_PEOE_VSA14	0		Mol3_qed	0		Mol2_SlogP_VSA10	0
Mol2_fr_Ar_COO	0		Mol2_PEOE_VSA2	0		Mol3_SPS	0		Mol2_SlogP_VSA11	0
Mol2_fr_ArN	0		Mol2_PEOE_VSA3	0		Mol3_MolWt	0		Mol2_SlogP_VSA12	0
Mol2_fr_Al_COO	0		Mol2_PEOE_VSA4	0		Mol3_HeavyAtomMolWt	0		Mol1_fr_NH1	0
Mol2_MolMR	0		Mol2_PEOE_VSA5	0		Mol3_ExactMolWt	0		Mol2_PEOE_VSA5	0
Mol2_NumSpiroAtoms	0		Mol2_PEOE_VSA6	0		Mol3_NumValenceElectrons	0		Mol2_PEOE_VSA3	0
Mol2_NumSaturatedRings	0		Mol2_PEOE_VSA7	0		Mol3_NumRadicalElectrons	0		Mol1_fr_diazo	0
Mol2_NumSaturatedCarbocycles	0		Mol2_PEOE_VSA8	0		Mol3_MaxPartialCharge	0		Mol2_PEOE_VSA2	0
Mol2_NumBridgeheadAtoms	0		Mol2_SMR_VSA10	0		Mol3_MinPartialCharge	0		Mol1_fr_bicyclic	0
Mol3_NumRadicalElectrons	0		Mol2_SlogP_VSA10	0		Mol3_PEOE_VSA1	0		Mol1_fr_benzodiazepine	0
Mol2_fr_sulfonamd	0		Mol2_SMR_VSA2	0		Mol3_PEOE_VSA10	0		Mol1_fr_benzene	0
Mol2_fr_sulfide	0		Mol2_SMR_VSA3	0		Mol3_PEOE_VSA11	0		Mol1_fr_barbitur	0
Mol2_fr_quatN	0		Mol2_SMR_VSA4	0		Mol3_VSA_EState3	0		Mol1_fr_azo	0
Mol2_fr_oxime	0		Mol1_fr_benzene	0		Mol3_EState_VSA1	0		Mol1_fr_azide	0
Mol2_fr_methoxy	0		Mol1_fr_barbitur	0		Mol3_EState_VSA10	0		Mol1_fr_aryl_methyl	0
Mol2_fr_morpholine	0		Mol2_SMR_VSA7	0		Mol3_EState_VSA11	0		Mol1_fr_aniline	0
Mol2_fr_nitrile	0		Mol2_SMR_VSA8	0		Mol3_EState_VSA2	0		Mol1_fr_amidine	0
Mol2_fr_nitro	0		Mol2_SMR_VSA9	0		Mol3_EState_VSA3	0		Mol1_fr_amide	0
Mol2_fr_nitro_arom	0		Mol2_SlogP_VSA1	0		Mol3_EState_VSA4	0		Mol1_fr_allylic_oxid	0
Mol2_fr_nitro_arom_nonortho	0		Mol2_fr_sulfide	0		Mol3_EState_VSA5	0		Mol1_fr_alkyl_halide	0
Mol2_fr_nitroso	0		Mol2_fr_sulfonamd	0		Mol3_EState_VSA6	0		Mol1_fr_alkyl_carbamate	0
Mol2_fr_oxazole	0		Mol2_fr_sulfone	0		Mol3_EState_VSA7	0		Mol1_fr_aldehyde	0
Mol2_fr_para_hydroxylation	0		Mol3_fr_halogen	0		Mol3_EState_VSA8	0		Mol1_fr_SH	0
Mol2_fr_pyridine	0		Mol3_fr_benzodiazepine	0		Mol3_EState_VSA9	0		Mol1_fr_Nhpyrrole	0
Mol2_fr_phenol	0		Mol3_fr_bicyclic	0		Mol3_VSA_EState1	0		Mol2_PEOE_VSA12	0
Mol2_fr_phenol_noOrthoHbond	0		Mol3_fr_diazo	0		Mol3_VSA_EState10	0		Mol2_PEOE_VSA13	0
Mol2_fr_phos_acid	0		Mol3_fr_dihydropyridine	0		Mol3_VSA_EState2	0		Mol2_PEOE_VSA14	0
Mol2_fr_phos_ester	0		Mol3_fr_epoxide	0		Mol3_VSA_EState4	0		Mol2_fr_hdrzone	0
Mol2_fr_piperdine	0		Mol3_fr_ester	0		Mol3_PEOE_VSA12	0		Mol2_fr_imidazole	0
Mol2_fr_piperzine	0		Mol1_EState_VSA11	0		Mol3_VSA_EState5	0		Mol2_fr_imide	0
Mol2_fr_priamide	0		Mol3_fr_furan	0		Mol3_VSA_EState6	0		Mol3_fr_barbitur	0
Mol2_fr_prisulfonamd	0		Mol3_fr_guanido	0		Mol3_VSA_EState7	0		Mol3_fr_benzodiazepine	0
Mol1_MaxEStateIndex	0		Mol3_fr_hdrzine	0		Mol3_VSA_EState8	0		Mol3_fr_bicyclic	0
Mol3_NumAmideBonds	0		Mol3_fr_barbitur	0		Mol3_VSA_EState9	0		Mol3_fr_diazo	0
Mol3_NumAromaticCarbocycles	0		Mol3_fr_hdrzone	0		Mol3_FractionCSP3	0		Mol3_fr_dihydropyridine	0
Mol1_fr_guanido	0		Mol3_fr_imidazole	0		Mol3_HeavyAtomCount	0		Mol3_fr_epoxide	0
Mol1_fr_oxazole	0		Mol3_fr_imide	0		Mol3_NHOHCount	0		Mol3_fr_ester	0
Mol1_fr_nitroso	0		Mol3_fr_isocyan	0		Mol3_NOCount	0		Mol3_fr_furan	0
Mol1_fr_nitro_arom_nonortho	0		Mol3_fr_isothiocyan	0		Mol3_NumAliphaticCarbocycles	0		Mol3_fr_guanido	0
Mol1_fr_nitro_arom	0		Mol3_fr_ketone	0		Mol3_NumAliphaticHeterocycles	0		Mol3_fr_halogen	0
Mol1_fr_nitro	0		Mol3_fr_ketone_Topliss	0		Mol1_MaxEStateIndex	0		Mol3_fr_hdrzine	0
Mol1_fr_nitrile	0		Mol3_fr_lactam	0		Mol3_NumAmideBonds	0		Mol3_fr_hdrzone	0
Mol1_fr_morpholine	0		Mol3_fr_lactone	0		Mol3_NumAromaticCarbocycles	0		Mol3_fr_imidazole	0
Mol1_fr_methoxy	0		Mol3_fr_benzene	0		Mol3_TPSA	0		Mol3_fr_imide	0
Mol1_fr_lactone	0		Mol3_fr_azo	0		Mol3_SlogP_VSA9	0		Mol3_fr_isocyan	0
Mol1_fr_lactam	0		Mol3_fr_morpholine	0		Mol3_SlogP_VSA8	0		Mol3_fr_isothiocyan	0
Mol1_fr_ketone_Topliss	0		Mol3_fr_Ndealkylation2	0		Mol3_SlogP_VSA7	0		Mol3_fr_ketone	0
Mol1_fr_ketone	0		Mol3_fr_C_O_noCOO	0		Mol3_PEOE_VSA13	0		Mol3_fr_ketone_Topliss	0
Mol1_fr_isothiocyan	0		Mol3_fr_C_S	0		Mol3_PEOE_VSA14	0		Mol3_fr_lactam	0
Mol1_fr_isocyan	0		Mol3_fr_HOCCN	0		Mol3_PEOE_VSA2	0		Mol3_fr_lactone	0
Mol1_fr_imide	0		Mol3_fr_Imine	0		Mol3_PEOE_VSA3	0		Mol3_fr_benzene	0
Mol4_BalabanJ	0		Mol3_fr_NH0	0		Mol3_PEOE_VSA4	0		Mol3_fr_azo	0
Mol1_fr_imidazole	0		Mol3_fr_NH1	0		Mol3_PEOE_VSA5	0		Mol3_fr_morpholine	0
Mol1_fr_hdrzone	0		Mol3_fr_NH2	0		Mol3_PEOE_VSA6	0		Mol3_fr_azide	0
Mol1_fr_hdrzine	0		Mol3_fr_N_O	0		Mol3_PEOE_VSA7	0		Mol3_fr_C_S	0
Mol4_NumRadicalElectrons	0		Mol3_fr_Ndealkylation1	0		Mol3_PEOE_VSA8	0		Mol3_fr_HOCCN	0
Mol1_fr_oxime	0		Mol3_fr_Nhpyrrole	0		Mol3_PEOE_VSA9	0		Mol3_fr_Imine	0
Mol1_fr_para_hydroxylation	0		Mol3_fr_azide	0		Mol3_SMR_VSA1	0		Mol3_fr_NH0	0
Mol3_fr_thiophene	0		Mol3_fr_SH	0		Mol3_SMR_VSA10	0		Mol3_fr_NH1	0
Mol3_fr_quatN	0		Mol3_fr_aldehyde	0		Mol3_SMR_VSA2	0		Mol3_fr_NH2	0
Mol3_fr_sulfide	0		Mol3_fr_alkyl_carbamate	0		Mol3_SMR_VSA3	0		Mol3_fr_N_O	0
Mol3_fr_sulfonamd	0		Mol3_fr_alkyl_halide	0		Mol3_SMR_VSA4	0		Mol3_fr_Ndealkylation1	0
Mol3_fr_sulfone	0		Mol3_fr_allylic_oxid	0		Mol3_SMR_VSA5	0		Mol3_fr_Ndealkylation2	0
Mol3_fr_term_acetylene	0		Mol3_fr_amide	0		Mol3_SMR_VSA6	0		Mol3_fr_Nhpyrrole	0
Mol3_fr_tetrazole	0		Mol3_fr_amidine	0		Mol3_SMR_VSA7	0		Mol3_fr_SH	0
Mol3_fr_thiazole	0		Mol3_fr_aniline	0		Mol3_SMR_VSA8	0		Mol3_fr_aldehyde	0
Mol3_fr_thiocyan	0		Mol3_fr_aryl_methyl	0		Mol3_SMR_VSA9	0		Mol3_fr_alkyl_carbamate	0
Mol3_fr_unbrch_alkane	0		Mol3_fr_methoxy	0		Mol3_SlogP_VSA1	0		Mol3_fr_alkyl_halide	0
Mol1_fr_phenol	0		Mol3_fr_nitrile	0		Mol3_SlogP_VSA10	0		Mol3_fr_allylic_oxid	0
Mol3_fr_urea	0		Mol3_fr_COO2	0		Mol3_SlogP_VSA11	0		Mol3_fr_amide	0
Mol1_fr_priamide	0		Mol1_SlogP_VSA12	0		Mol3_SlogP_VSA12	0		Mol3_fr_amidine	0
Mol1_fr_piperzine	0		Mol3_fr_unbrch_alkane	0		Mol3_SlogP_VSA2	0		Mol3_fr_aniline	0
Mol1_fr_piperdine	0		Mol3_fr_urea	0		Mol3_SlogP_VSA3	0		Mol3_fr_aryl_methyl	0
Mol4_MinEStateIndex	0		Mol1_SlogP_VSA9	0		Mol3_SlogP_VSA4	0		Mol3_fr_methoxy	0
Mol1_fr_phos_ester	0		Mol4_NumRadicalElectrons	0		Mol3_SlogP_VSA5	0		Mol3_fr_nitrile	0
Mol1_fr_phos_acid	0		Mol1_SlogP_VSA8	0		Mol3_SlogP_VSA6	0		Mol3_fr_C_O	0
Mol1_fr_phenol_noOrthoHbond	0		Mol1_SlogP_VSA7	0		Mol2_fr_phos_acid	0		Mol1_fr_priamide	0
Mol1_fr_halogen	0		Mol1_SlogP_VSA6	0		Mol2_fr_phenol	0		Mol3_fr_thiophene	0
Mol1_fr_furan	0		Mol1_SlogP_VSA5	0		Mol2_SMR_VSA3	0		Mol3_fr_unbrch_alkane	0
Mol3_NumAromaticHeterocycles	0		Mol1_SlogP_VSA4	0		Mol2_NumAromaticCarbocycles	0		Mol3_fr_urea	0
Mol1_fr_ester	0		Mol1_SlogP_VSA11	0		Mol2_VSA_EState4	0		Mol4_NumRadicalElectrons	0
Mol4_PEOE_VSA8	0		Mol3_fr_thiocyan	0		Mol2_VSA_EState5	0		Mol4_PEOE_VSA11	0
Mol1_fr_aniline	0		Mol1_SlogP_VSA10	0		Mol2_VSA_EState6	0		Mol4_PEOE_VSA12	0
Mol1_fr_amidine	0		Mol1_SlogP_VSA1	0		Mol2_VSA_EState7	0		Mol4_PEOE_VSA13	0
Mol4_SMR_VSA10	0		Mol1_SMR_VSA9	0		Mol2_VSA_EState8	0		Mol4_PEOE_VSA14	0
Mol4_SMR_VSA2	0		Mol1_SMR_VSA8	0		Mol2_VSA_EState9	0		Mol4_PEOE_VSA2	0
Mol4_SMR_VSA3	0		Mol1_SMR_VSA7	0		Mol2_FractionCSP3	0		Mol4_PEOE_VSA3	0
Mol4_SMR_VSA4	0		Mol4_PEOE_VSA11	0		Mol2_HeavyAtomCount	0		Mol4_PEOE_VSA4	0
Mol1_fr_amide	0		Mol4_PEOE_VSA12	0		Mol2_NHOHCount	0		Mol4_PEOE_VSA5	0
Mol1_fr_allylic_oxid	0		Mol4_PEOE_VSA13	0		Mol2_NOCount	0		Mol4_PEOE_VSA6	0
Mol4_SMR_VSA7	0		Mol4_PEOE_VSA14	0		Mol2_NumAliphaticCarbocycles	0		Mol4_PEOE_VSA7	0
Mol4_SMR_VSA8	0		Mol3_fr_thiophene	0		Mol2_NumAliphaticHeterocycles	0		Mol4_PEOE_VSA8	0
Mol4_SMR_VSA9	0		Mol3_fr_thiazole	0		Mol2_NumAliphaticRings	0		Mol4_SMR_VSA10	0
Mol4_SlogP_VSA1	0		Mol3_fr_nitro	0		Mol2_NumAmideBonds	0		Mol4_SMR_VSA2	0
Mol2_fr_COO2	0		Mol3_fr_phos_ester	0		Mol2_NumAromaticHeterocycles	0		Mol4_SMR_VSA3	0
Mol4_SlogP_VSA11	0		Mol3_fr_nitro_arom	0		Mol2_VSA_EState2	0		Mol4_SMR_VSA4	0
Mol4_SlogP_VSA12	0		Mol3_fr_nitro_arom_nonortho	0		Mol2_NumAromaticRings	0		Mol3_fr_thiocyan	0
Mol1_fr_alkyl_halide	0		Mol3_fr_nitroso	0		Mol2_NumAtomStereoCenters	0		Mol3_fr_tetrazole	0
Mol4_SlogP_VSA3	0		Mol3_fr_oxazole	0		Mol2_NumBridgeheadAtoms	0		Mol3_fr_nitro	0
Mol4_SlogP_VSA4	0		Mol3_fr_oxime	0		Mol2_NumHAcceptors	0		Mol3_fr_term_acetylene	0
Mol4_PEOE_VSA7	0		Mol3_fr_para_hydroxylation	0		Mol2_NumHDonors	0		Mol3_fr_nitro_arom	0
Mol4_PEOE_VSA6	0		Mol3_fr_phenol	0		Mol2_NumHeteroatoms	0		Mol3_fr_nitro_arom_nonortho	0
Mol4_PEOE_VSA5	0		Mol3_fr_phenol_noOrthoHbond	0		Mol2_NumHeterocycles	0		Mol3_fr_nitroso	0
Mol1_fr_barbitur	0		Mol3_fr_phos_acid	0		Mol2_NumRotatableBonds	0		Mol3_fr_oxazole	0
Mol1_fr_epoxide	0		Mol3_fr_piperdine	0		Mol2_NumSaturatedCarbocycles	0		Mol3_fr_oxime	0
Mol4_Chi3n	0		Mol3_fr_tetrazole	0		Mol2_NumSaturatedHeterocycles	0		Mol3_fr_para_hydroxylation	0
Mol1_fr_dihydropyridine	0		Mol3_fr_piperzine	0		Mol2_NumSaturatedRings	0		Mol3_fr_phenol	0
Mol1_fr_diazo	0		Mol3_fr_priamide	0		Mol2_NumSpiroAtoms	0		Mol3_fr_phenol_noOrthoHbond	0
Mol1_fr_bicyclic	0		Mol3_fr_prisulfonamd	0		Mol2_NumUnspecifiedAtomStereoCenters	0		Mol3_fr_phos_acid	0
Mol1_fr_benzodiazepine	0		Mol3_fr_pyridine	0		Mol2_Phi	0		Mol3_fr_phos_ester	0
Mol1_fr_benzene	0		Mol3_fr_quatN	0		Mol2_VSA_EState3	0		Mol3_fr_piperdine	0
Mol4_Kappa1	0		Mol3_fr_sulfide	0		Mol2_VSA_EState10	0		Mol3_fr_piperzine	0
Mol1_fr_azo	0		Mol1_fr_oxime	0		Mol2_fr_para_hydroxylation	0		Mol3_fr_priamide	0
Mol4_PEOE_VSA4	0		Mol3_fr_sulfone	0		Mol2_SlogP_VSA6	0		Mol3_fr_prisulfonamd	0
Mol1_fr_azide	0		Mol3_fr_term_acetylene	0		Mol2_SMR_VSA4	0		Mol3_fr_pyridine	0
Mol1_fr_aryl_methyl	0		Mol3_fr_C_O	0		Mol2_SMR_VSA5	0		Mol3_fr_quatN	0
Mol4_PEOE_VSA11	0		Mol3_fr_COO	0		Mol2_SMR_VSA6	0		Mol3_fr_sulfide	0
Mol4_PEOE_VSA12	0		Mol2_fr_term_acetylene	0		Mol2_SMR_VSA7	0		Mol3_fr_sulfonamd	0
Mol4_PEOE_VSA13	0		Mol3_PEOE_VSA7	0		Mol2_SMR_VSA8	0		Mol3_fr_sulfone	0
Mol4_PEOE_VSA14	0		Mol1_NumAromaticRings	0		Mol2_SMR_VSA9	0		Mol3_fr_C_O_noCOO	0
Mol4_PEOE_VSA2	0		Mol3_PEOE_VSA11	0		Mol2_SlogP_VSA1	0		Mol3_fr_COO2	0
Mol4_PEOE_VSA3	0		Mol3_PEOE_VSA13	0		Mol2_SlogP_VSA10	0		Mol2_fr_isocyan	0
Mol3_fr_pyridine	0		Mol3_PEOE_VSA14	0		Mol2_SlogP_VSA11	0		Mol2_fr_priamide	0
Mol3_fr_prisulfonamd	0		Mol3_PEOE_VSA2	0		Mol2_SlogP_VSA12	0		Mol2_fr_pyridine	0
Mol3_fr_priamide	0		Mol3_PEOE_VSA3	0		Mol2_SlogP_VSA2	0		Mol2_fr_quatN	0
Mol3_fr_piperzine	0		Mol3_PEOE_VSA4	0		Mol2_SlogP_VSA3	0		Mol2_fr_sulfide	0
Mol3_fr_Ar_NH	0		Mol3_PEOE_VSA5	0		Mol2_SlogP_VSA4	0		Mol2_fr_sulfonamd	0
Mol3_fr_Ar_OH	0		Mol3_PEOE_VSA6	0		Mol2_SlogP_VSA5	0		Mol2_fr_sulfone	0
Mol3_fr_COO	0		Mol3_PEOE_VSA8	0		Mol2_SlogP_VSA7	0		Mol2_fr_term_acetylene	0
Mol3_fr_COO2	0		Mol1_NumSaturatedCarbocycles	0		Mol2_VSA_EState1	0		Mol2_fr_tetrazole	0
Mol3_fr_C_O	0		Mol1_NumAromaticHeterocycles	0		Mol2_SlogP_VSA8	0		Mol2_fr_thiazole	0
Mol3_fr_C_O_noCOO	0		Mol1_NumAromaticCarbocycles	0		Mol2_SlogP_VSA9	0		Mol2_fr_thiocyan	0
Mol3_fr_C_S	0		Mol3_SMR_VSA10	0		Mol2_TPSA	0		Mol2_fr_thiophene	0
Mol3_fr_HOCCN	0		Mol3_SMR_VSA2	0		Mol2_EState_VSA1	0		Mol2_fr_unbrch_alkane	0
Mol3_fr_Imine	0		Mol3_SMR_VSA3	0		Mol2_EState_VSA10	0		Mol2_fr_urea	0
Mol3_fr_NH0	0		Mol3_SMR_VSA4	0		Mol2_EState_VSA11	0		Mol3_NumRadicalElectrons	0
Mol3_fr_NH1	0		Mol1_NumAmideBonds	0		Mol2_EState_VSA2	0		Mol3_PEOE_VSA11	0
Mol3_fr_NH2	0		Mol3_SMR_VSA7	0		Mol2_EState_VSA3	0		Mol3_PEOE_VSA13	0
Mol3_fr_N_O	0		Mol3_SMR_VSA8	0		Mol2_EState_VSA4	0		Mol3_PEOE_VSA14	0
Mol3_fr_Ndealkylation1	0		Mol1_NumBridgeheadAtoms	0		Mol2_EState_VSA5	0		Mol3_PEOE_VSA2	0
Mol3_fr_Ndealkylation2	0		Mol1_NumSpiroAtoms	0		Mol2_EState_VSA6	0		Mol3_PEOE_VSA3	0
Mol3_fr_Nhpyrrole	0		Mol3_SlogP_VSA1	0		Mol2_EState_VSA7	0		Mol3_PEOE_VSA4	0
Mol3_fr_SH	0		Mol1_fr_C_O_noCOO	0		Mol2_EState_VSA8	0		Mol2_fr_prisulfonamd	0
Mol3_fr_aldehyde	0		Mol2_fr_tetrazole	0		Mol2_EState_VSA9	0		Mol2_fr_piperzine	0
Mol3_fr_alkyl_carbamate	0		Mol2_fr_thiazole	0		Mol2_RingCount	0		Mol3_PEOE_VSA6	0
Mol3_fr_Ar_N	0		Mol2_fr_thiocyan	0		Mol2_MolLogP	0		Mol2_fr_piperdine	0
Mol3_fr_Ar_COO	0		Mol2_fr_thiophene	0		Mol2_MolMR	0		Mol2_fr_isothiocyan	0
Mol3_fr_ArN	0		Mol2_fr_unbrch_alkane	0		Mol2_fr_imide	0		Mol2_fr_ketone	0
Mol1_fr_thiazole	0		Mol2_fr_urea	0		Mol2_fr_benzene	0		Mol2_fr_ketone_Topliss	0
Mol3_NumAromaticRings	0		Mol1_fr_Imine	0		Mol2_fr_benzodiazepine	0		Mol2_fr_lactam	0
Mol2_MinPartialCharge	0		Mol1_fr_HOCCN	0		Mol2_fr_bicyclic	0		Mol2_fr_lactone	0
Mol2_NumRadicalElectrons	0		Mol1_fr_C_S	0		Mol2_fr_diazo	0		Mol2_fr_methoxy	0
Mol1_fr_urea	0		Mol1_fr_C_O	0		Mol2_fr_dihydropyridine	0		Mol2_fr_morpholine	0
Mol1_fr_unbrch_alkane	0		Mol1_NumUnspecifiedAtomStereoCenters	0		Mol2_fr_epoxide	0		Mol2_fr_nitrile	0
Mol1_fr_thiophene	0		Mol3_NumRadicalElectrons	0		Mol2_fr_ester	0		Mol2_fr_nitro	0
Mol1_fr_thiocyan	0		Mol1_fr_COO2	0		Mol2_fr_ether	0		Mol2_fr_nitro_arom	0
Mol3_NumSaturatedCarbocycles	0		Mol1_fr_COO	0		Mol2_fr_furan	0		Mol2_fr_nitro_arom_nonortho	0
Mol1_fr_tetrazole	0		Mol1_fr_Ar_OH	0		Mol2_fr_guanido	0		Mol2_fr_nitroso	0
Mol1_fr_prisulfonamd	0		Mol1_fr_Ar_NH	0		Mol2_fr_halogen	0		Mol2_fr_oxazole	0
Mol3_NumSpiroAtoms	0		Mol1_fr_Ar_N	0		Mol2_fr_hdrzine	0		Mol2_fr_oxime	0
Mol1_fr_term_acetylene	0		Mol1_fr_Ar_COO	0		Mol2_fr_hdrzone	0		Mol2_fr_para_hydroxylation	0
Mol1_fr_sulfone	0		Mol1_fr_ArN	0		Mol2_fr_imidazole	0		Mol2_fr_phenol	0
Mol1_fr_sulfonamd	0		Mol1_fr_Al_COO	0		Mol2_fr_isocyan	0		Mol2_fr_phenol_noOrthoHbond	0
Mol1_fr_sulfide	0		Mol3_SMR_VSA9	0		Mol2_fr_Al_COO	0		Mol2_fr_phos_acid	0
Mol1_fr_quatN	0		Mol3_SlogP_VSA10	0		Mol2_fr_isothiocyan	0		Mol2_fr_phos_ester	0
Mol3_fr_Al_COO	0		Mol3_fr_Ar_OH	0		Mol2_fr_ketone	0		Mol3_PEOE_VSA5	0
Mol1_fr_pyridine	0		Mol1_EState_VSA5	0		Mol2_fr_ketone_Topliss	0		Mol3_PEOE_VSA7	0
Mol3_fr_alkyl_halide	0		Mol3_NumAliphaticCarbocycles	0		Mol2_fr_lactam	0		Mol3_fr_COO	0
Mol3_fr_allylic_oxid	0		Mol1_EState_VSA8	0		Mol2_fr_lactone	0		Mol3_EState_VSA6	0
Mol3_fr_amide	0		Mol1_EState_VSA7	0		Mol2_fr_methoxy	0		Mol3_VSA_EState10	0
Mol3_fr_nitro_arom_nonortho	0		Mol3_NumAmideBonds	0		Mol2_fr_morpholine	0		Mol3_VSA_EState2	0
Mol3_fr_ketone_Topliss	0		Mol3_NumAromaticCarbocycles	0		Mol2_fr_nitrile	0		Mol3_VSA_EState4	0
Mol3_fr_lactam	0		Mol3_NumAromaticHeterocycles	0		Mol2_fr_nitro	0		Mol3_VSA_EState6	0
Mol3_fr_lactone	0		Mol3_NumAromaticRings	0		Mol2_fr_nitro_arom	0		Mol3_VSA_EState9	0
Mol3_fr_methoxy	0		Mol1_EState_VSA6	0		Mol2_fr_nitro_arom_nonortho	0		Mol3_NumAliphaticCarbocycles	0
Mol3_fr_morpholine	0		Mol3_NumBridgeheadAtoms	0		Mol2_fr_nitroso	0		Mol3_NumAmideBonds	0
Mol3_fr_nitrile	0		Mol1_EState_VSA4	0		Mol2_fr_oxazole	0		Mol3_NumAromaticCarbocycles	0
Mol3_fr_nitro	0		Mol1_VSA_EState2	0		Mol2_fr_oxime	0		Mol3_NumAromaticHeterocycles	0
Mol3_fr_nitro_arom	0		Mol3_NumSaturatedCarbocycles	0		Mol2_fr_barbitur	0		Mol3_NumAromaticRings	0
Mol3_fr_nitroso	0		Mol3_NumSpiroAtoms	0		Mol2_fr_azo	0		Mol3_NumBridgeheadAtoms	0
Mol3_fr_isothiocyan	0		Mol1_EState_VSA3	0		Mol2_fr_azide	0		Mol3_NumSaturatedCarbocycles	0
Mol3_fr_oxazole	0		Mol1_EState_VSA2	0		Mol2_fr_aryl_methyl	0		Mol3_NumSpiroAtoms	0
Mol3_fr_oxime	0		Mol3_fr_Al_COO	0		Mol2_fr_Al_OH	0		Mol3_fr_Al_COO	0
Mol3_fr_para_hydroxylation	0		Mol3_fr_ArN	0		Mol2_fr_Al_OH_noTert	0		Mol3_fr_ArN	0
Mol3_fr_phenol	0		Mol3_fr_Ar_COO	0		Mol2_fr_ArN	0		Mol3_fr_Ar_COO	0
Mol3_fr_phenol_noOrthoHbond	0		Mol3_fr_Ar_N	0		Mol2_fr_Ar_COO	0		Mol3_fr_Ar_N	0
Mol3_fr_phos_acid	0		Mol3_fr_Ar_NH	0		Mol2_fr_Ar_N	0		Mol3_fr_Ar_NH	0
Mol3_fr_phos_ester	0		Mol1_VSA_EState10	0		Mol2_fr_Ar_NH	0		Mol3_fr_Ar_OH	0
Mol3_fr_piperdine	0		Mol1_VSA_EState4	0		Mol2_fr_Ar_OH	0		Mol3_EState_VSA7	0
Mol3_fr_ketone	0		Mol3_SlogP_VSA11	0		Mol2_fr_COO	0		Mol3_EState_VSA5	0
Mol3_fr_isocyan	0		Mol3_EState_VSA11	0		Mol2_fr_COO2	0		Mol3_PEOE_VSA8	0
Mol3_fr_amidine	0		Mol3_SlogP_VSA12	0		Mol2_fr_C_O	0		Mol3_EState_VSA4	0
Mol3_fr_diazo	0		Mol1_NumAliphaticCarbocycles	0		Mol2_fr_C_O_noCOO	0		Mol3_SMR_VSA10	0
Mol3_fr_aniline	0		Mol3_SlogP_VSA4	0		Mol2_fr_C_S	0		Mol3_SMR_VSA2	0
Mol3_fr_aryl_methyl	0		Mol3_SlogP_VSA5	0		Mol2_fr_HOCCN	0		Mol3_SMR_VSA3	0
Mol3_fr_azide	0		Mol3_SlogP_VSA6	0		Mol2_fr_Imine	0		Mol3_SMR_VSA4	0
Mol3_fr_azo	0		Mol3_SlogP_VSA7	0		Mol2_fr_NH0	0		Mol3_SMR_VSA7	0
Mol3_fr_barbitur	0		Mol3_SlogP_VSA8	0		Mol2_fr_NH1	0		Mol3_SMR_VSA8	0
Mol3_fr_benzene	0		Mol3_SlogP_VSA9	0		Mol2_fr_NH2	0		Mol3_SMR_VSA9	0
Mol3_fr_benzodiazepine	0		Mol1_VSA_EState9	0		Mol2_fr_N_O	0		Mol3_SlogP_VSA1	0
Mol3_fr_bicyclic	0		Mol3_EState_VSA3	0		Mol2_fr_Ndealkylation1	0		Mol3_SlogP_VSA10	0
Mol3_fr_dihydropyridine	0		Mol3_VSA_EState9	0		Mol2_fr_Ndealkylation2	0		Mol3_SlogP_VSA11	0
Mol3_fr_imide	0		Mol3_EState_VSA4	0		Mol2_fr_Nhpyrrole	0		Mol3_SlogP_VSA12	0
Mol3_fr_epoxide	0		Mol3_EState_VSA5	0		Mol2_fr_SH	0		Mol3_SlogP_VSA4	0
Mol3_fr_ester	0		Mol3_EState_VSA6	0		Mol2_fr_aldehyde	0		Mol3_SlogP_VSA5	0
Mol3_fr_furan	0		Mol3_EState_VSA7	0		Mol2_fr_alkyl_carbamate	0		Mol3_SlogP_VSA6	0
Mol3_fr_guanido	0		Mol3_VSA_EState10	0		Mol2_fr_alkyl_halide	0		Mol3_SlogP_VSA7	0
Mol3_fr_halogen	0		Mol3_VSA_EState2	0		Mol2_fr_allylic_oxid	0		Mol3_SlogP_VSA8	0
Mol3_fr_hdrzine	0		Mol1_VSA_EState6	0		Mol2_fr_amide	0		Mol3_SlogP_VSA9	0
Mol3_fr_hdrzone	0		Mol3_VSA_EState4	0		Mol2_fr_amidine	0		Mol3_EState_VSA11	0
Mol3_fr_imidazole	0		Mol3_VSA_EState6	0		Mol2_fr_aniline	0		Mol3_EState_VSA3	0
Mol3_NumBridgeheadAtoms	0		Mol3_fr_sulfonamd	0		Mol3_NumAliphaticRings	0		Mol3_fr_thiazole	0

## Sheet: Table S5
Feature Name	SHAP Contribution
Fructose concentration	1.29258
Mannitol concentration	0.14243
Mol2_qed	0.139295
Mol2_NumRotatableBonds	0.123918
Sucrose concentration	0.123008
Mol2_MinEStateIndex	0.104547
Mol2_Chi4n	0.104229
Mol5_Chi0v	0.103523
Mol1_BCUT2D_LOGPHI	0.0894805
Sorbitol concentration	0.0887715
Mol1_MinAbsEStateIndex	0.0883891
Mol2_VSA_EState8	0.0879582
Mol2_Chi2n	0.0878938
Mol5_LabuteASA	0.0831679
Mol1_PEOE_VSA1	0.0822497
Mol5_MaxAbsEStateIndex	0.0767267
Mol5_Chi4n	0.0768597
Mol5_SMR_VSA6	0.0755467
Mol5_PEOE_VSA10	0.0746928
Mol2_HeavyAtomCount	0.0745121
Mol5_HeavyAtomMolWt	0.0733562
Mol2_MolLogP	0.0725807
Mol5_VSA_EState3	0.0724287
Mol3_EState_VSA1	0.0706083
Mol4_MolLogP	0.0658269
Mol2_BCUT2D_LOGPHI	0.0650668
Mol2_SMR_VSA6	0.0638562
Mol2_Chi0v	0.0634997
Mol4_VSA_EState3	0.0622212
Mol5_BCUT2D_LOGPHI	0.0608328
Mol1_MinEStateIndex	0.0605686
Mol1_FpDensityMorgan3	0.0597948
Mol2_EState_VSA1	0.0587024
Mol5_EState_VSA1	0.0584999
Mol2_NumAliphaticHeterocycles	0.0583416
Mol1_Chi0v	0.0578312
Mol3_Chi2n	0.0574021
Mol1_ExactMolWt	0.0570319
Mol5_PEOE_VSA1	0.0568853
Compound2_Concentration	0.0561513
Mol1_NumAliphaticHeterocycles	0.0560585
Mol5_MinAbsEStateIndex	0.0560191
Mol3_FpDensityMorgan2	0.0558409
Mol1_MolLogP	0.055314
Mol2_BCUT2D_LOGPLOW	0.055158
Mol2_FractionCSP3	0.0547022
Mol1_FractionCSP3	0.0543036
Mol3_VSA_EState8	0.0540017
Mol1_PEOE_VSA10	0.0537536
Mol5_MinEStateIndex	0.0535452
Mol1_SMR_VSA5	0.0535094
Mol3_NumRotatableBonds	0.0534562
Mol5_MolMR	0.0531663
Mol5_Chi3n	0.052858
Mol3_PEOE_VSA1	0.0521133
Mol4_FpDensityMorgan2	0.0519206
Mol1_HeavyAtomCount	0.0504423
Mol1_LabuteASA	0.0503543
Mol5_FpDensityMorgan2	0.0500356
Mol4_Chi2n	0.0497424
Mol2_MaxAbsEStateIndex	0.0494029
Mol3_BCUT2D_MWHI	0.049297
Mol2_BCUT2D_CHGLO	0.0486746
Mol2_Chi1v	0.0481299
Mol4_MaxPartialCharge	0.0477854
Mol5_ExactMolWt	0.0477213
Mol2_MolMR	0.0476897
Mol5_MaxPartialCharge	0.0470434
Mol3_NumAliphaticHeterocycles	0.0466391
Mol1_BCUT2D_MWHI	0.0463259
Mol5_NumRotatableBonds	0.0461323
Mol3_EState_VSA9	0.0446154
Mol2_NOCount	0.0437715
Mol2_BCUT2D_MWHI	0.0433188
Mol5_EState_VSA9	0.0429377
Mol3_BCUT2D_CHGLO	0.0411515
Mol5_SlogP_VSA2	0.0411117
Mol3_HeavyAtomMolWt	0.0409156
Mol4_BCUT2D_LOGPLOW	0.0405645
Mol1_HeavyAtomMolWt	0.0403885
Mol4_EState_VSA1	0.0399233
Mol4_EState_VSA9	0.0398821
Mol3_Chi0	0.039676
Mol5_BCUT2D_LOGPLOW	0.0396609
Mol2_Chi0	0.0391432
Mol3_SMR_VSA5	0.0389608
Mol4_FpDensityMorgan3	0.0386367
Mol3_LabuteASA	0.0384932
Mol4_LabuteASA	0.0376496
Mol1_EState_VSA1	0.0372
Mol2_MinAbsEStateIndex	0.0366431
Mol2_HeavyAtomMolWt	0.0366215
Mol3_Chi0v	0.036285
Mol3_MinEStateIndex	0.0350776
Mol1_NumRotatableBonds	0.034704
Mol2_PEOE_VSA10	0.0345537
Mol1_Chi1v	0.0334311
Mol4_FractionCSP3	0.0332625
Mol3_NOCount	0.0332247
Mol1_VSA_EState3	0.0332034
Mol1_NOCount	0.0331491
Mol2_SlogP_VSA2	0.0328541
Mol3_MolMR	0.0326227
Mol2_FpDensityMorgan2	0.0323641
Mol2_LabuteASA	0.0321505
Mol5_BCUT2D_MWLOW	0.0318832
Mol5_FpDensityMorgan3	0.0315413
Mol4_NOCount	0.0313288
Mol5_MolLogP	0.0308407
Mol4_Chi4n	0.0303282
Mol1_MolMR	0.0299409
Mol4_ExactMolWt	0.0293773
Mol4_Chi3n	0.0293192
Mol1_EState_VSA9	0.0292791
Mol3_MinAbsEStateIndex	0.0289448
Mol3_MaxPartialCharge	0.028881
Mol5_Chi0	0.0285018
Mol3_qed	0.0281595
Mol5_qed	0.027929
Mol1_FpDensityMorgan2	0.0275365
Mol4_NumRotatableBonds	0.0275176
Mol4_Chi1v	0.0274736
Mol5_NOCount	0.0271561
Mol4_MinAbsEStateIndex	0.0271434
Mol4_BCUT2D_MWHI	0.0267856
Mol2_BCUT2D_MWLOW	0.0266072
Mol4_qed	0.026579
Mol5_Chi1v	0.0261168
Mol2_FpDensityMorgan3	0.0254497
Mol5_VSA_EState8	0.0253241
Mol2_PEOE_VSA1	0.0251902
Mol3_VSA_EState3	0.0248298
Mol5_SMR_VSA5	0.024644
Mol2_SMR_VSA5	0.0245336
Mol1_BCUT2D_MWLOW	0.0242819
Mol1_VSA_EState8	0.0240249
Mol2_MaxPartialCharge	0.0239274
Mol1_qed	0.0237649
Mol2_Chi3n	0.0232539
Mol1_EState_VSA10	0.0232369
Mol1_BCUT2D_LOGPLOW	0.0231262
Mol1_SMR_VSA6	0.0229167
Mol3_SlogP_VSA2	0.0228137
Mol5_HeavyAtomCount	0.0227293
Mol4_BCUT2D_CHGLO	0.0226152
Mol4_Chi0	0.0220799
Mol3_Chi3n	0.0212635
Mol3_FpDensityMorgan3	0.0211656
Mol4_MinEStateIndex	0.0210236
Mol3_BCUT2D_MWLOW	0.0209841
Mol3_HeavyAtomCount	0.0208165
Mol3_SMR_VSA6	0.020698
Mol1_MaxAbsEStateIndex	0.0203898
Mol3_BCUT2D_LOGPLOW	0.0203642
Mol1_MaxPartialCharge	0.0203544
Mol5_BCUT2D_MWHI	0.0203263
Mol4_SlogP_VSA2	0.0202825
Mol3_Chi1v	0.0199253
Mol3_MaxAbsEStateIndex	0.0194582
Mol1_SlogP_VSA2	0.01943
Mol3_Chi4n	0.019308
Mol4_Chi0v	0.0192469
Mol3_MolLogP	0.0190706
Mol2_VSA_EState3	0.0184473
Mol5_Chi2n	0.0182595
Mol4_VSA_EState8	0.0181367
Mol3_PEOE_VSA10	0.0178446
Mol2_EState_VSA9	0.017047
Mol1_Chi3n	0.0168051
Mol3_EState_VSA10	0.0167938
Mol1_Chi0	0.0160574
Mol4_HeavyAtomMolWt	0.0156545
Mol3_FractionCSP3	0.0152776
Mol5_FractionCSP3	0.0151985
Mol4_SMR_VSA6	0.0149083
Mol2_ExactMolWt	0.0143816
Mol4_HeavyAtomCount	0.0139644
Mol1_Chi4n	0.0139031
Mol1_BCUT2D_CHGLO	0.0137567
Mol5_BCUT2D_CHGLO	0.0136256
Mol4_MaxAbsEStateIndex	0.0133344
Mol4_SMR_VSA5	0.0132829
Mol3_ExactMolWt	0.0131016
Mol4_BCUT2D_MWLOW	0.0122881
Mol4_PEOE_VSA10	0.0122564
Mol1_Chi2n	0.0110461
Mol4_BCUT2D_LOGPHI	0.00995693
Mol4_MolMR	0.00918776
Mol3_BCUT2D_LOGPHI	0.00858032
Mol4_PEOE_VSA1	0.00756551
Mol2_EState_VSA10	0
Mol4_EState_VSA10	0
Mol5_EState_VSA10	0
Mol5_NumAliphaticHeterocycles	0
Mol4_NumAliphaticHeterocycles	0

## Sheet: Table S6
MLP			GBDT			XGBoost			SVR
Feature Name	SHAP Contribution		Feature Name	SHAP Contribution		Feature Name	SHAP Contribution		Feature Name	SHAP Contribution
Fructose concentration	0.776754		Fructose concentration	0.372658		Mol2_MaxAbsEStateIndex	0.940608		Fructose concentration	1.31297
Glucose concentration	0.157575		Glucose concentration	0.138216		Mol3_MaxAbsEStateIndex	0.862295		Mannitol concentration	0.189859
Sorbitol concentration	0.115215		Sorbitol concentration	0.131644		Mol1_MaxAbsEStateIndex	0.757186		Sorbitol concentration	0.143983
Mol3_EState_VSA2	0.0870382		Mol3_MolLogP	0.117216		Mol5_MaxAbsEStateIndex	0.67017		Glucose concentration	0.0901625
Mol3_ExactMolWt	0.0817877		Mol3_NumHeteroatoms	0.113014		Mol1_MaxEStateIndex	0.614445		Mol1_MolLogP	0.0209606
Mol2_fr_Al_OH	0.0788683		Mannitol concentration	0.112404		Mol4_MaxAbsEStateIndex	0.577649		Mol1_NumAtomStereoCenters	0.0209555
Mol2_BCUT2D_MRLOW	0.0765826		Mol3_NumHAcceptors	0.107158		Mol3_MaxEStateIndex	0.487895		Mol1_Chi3v	0.0209543
Mol1_PEOE_VSA11	0.0760453		Mol1_MaxAbsPartialCharge	0.0996529		Fructose concentration	0.438076		Mol1_EState_VSA1	0.020954
Mol1_NumAliphaticRings	0.0760387		Mol1_EState_VSA9	0.098154		Mol2_MaxEStateIndex	0.200932		Mol1_qed	0.0209506
Mol3_NOCount	0.0758485		Mol1_MolLogP	0.0969004		Mol5_MaxEStateIndex	0.179214		Mol1_BalabanJ	0.0209494
Mol3_FpDensityMorgan1	0.0758002		Mol1_NumSaturatedRings	0.0942706		Mol4_MaxEStateIndex	0.158545		Mol1_BCUT2D_CHGLO	0.0209468
Mol2_Chi1v	0.0732968		Mol3_NumSaturatedHeterocycles	0.0938376		Glucose concentration	0.111244		Mol1_NumSaturatedHeterocycles	0.020946
Mol1_Kappa3	0.0683041		Mol3_Chi3n	0.0817893		Sorbitol concentration	0.108848		Mol1_LabuteASA	0.0209448
Mol3_MaxEStateIndex	0.0681786		Mol2_MinPartialCharge	0.0806312		Mannitol concentration	0.0852213		Mol1_Kappa1	0.0209417
Mol2_Phi	0.0675278		Mol2_NOCount	0.0777422		Mol2_MinAbsEStateIndex	0.0818017		Mol1_PEOE_VSA9	0.0209401
Mol1_HeavyAtomMolWt	0.0673178		Mol3_VSA_EState3	0.0765596		Mol4_MinAbsEStateIndex	0.0529727		Mol1_SPS	0.0209385
Mol1_NumSaturatedRings	0.0658952		Mol1_PEOE_VSA9	0.0764946		Sucrose concentration	0.0404217		Mol1_PEOE_VSA12	0.0209375
Mol3_EState_VSA10	0.0656093		Mol2_Chi0	0.0742441		Mol2_qed	0.0315287		Mol1_Phi	0.0209371
Mol3_MolLogP	0.0649652		Sucrose concentration	0.0734418		Mol5_MinAbsEStateIndex	0.0306445		Mol1_NumValenceElectrons	0.0209365
Mol3_BCUT2D_CHGHI	0.0649113		Mol5_Chi0v	0.0695091		Mol1_MinAbsEStateIndex	0.0109163		Mol1_EState_VSA10	0.0209335
Mol2_Chi0v	0.0647373		Mol3_EState_VSA2	0.0690863		Mol3_MinAbsEStateIndex	0.0056593		Mol1_BCUT2D_LOGPHI	0.0209325
Mol2_PEOE_VSA9	0.0626492		Mol1_Kappa3	0.0683413		Mol4_MinEStateIndex	0.00128371		Mol1_MaxEStateIndex	0.0209319
Mol3_NumAliphaticHeterocycles	0.0617889		Mol4_FractionCSP3	0.0673435		Mol4_SPS	0.000862282		Mol1_Chi4v	0.0209315
Mol1_NumSaturatedHeterocycles	0.0616434		Mol1_BCUT2D_MWHI	0.0657289		Mol4_qed	0.000396498		Mol1_NumAliphaticRings	0.0209306
Mol2_Chi4v	0.06133		Mol1_NumRotatableBonds	0.065617		Mol4_EState_VSA9	0		Mol1_BCUT2D_CHGHI	0.0209304
Mol1_Chi1	0.0612902		Mol5_EState_VSA1	0.0652243		Mol4_EState_VSA8	0		Mol1_Chi0	0.0209302
Mol3_Chi1n	0.0607877		Mol1_PEOE_VSA11	0.0648104		Mol4_VSA_EState4	0		Mol1_VSA_EState7	0.0209301
Mol1_MinAbsPartialCharge	0.0603047		Mol3_PEOE_VSA12	0.0645869		Mol4_VSA_EState3	0		Mol1_BCUT2D_MWHI	0.02093
Mol1_Kappa2	0.0593638		Mol3_MinAbsPartialCharge	0.0645426		Mol4_SlogP_VSA10	0		Mol1_HeavyAtomCount	0.0209298
Mol2_FractionCSP3	0.057921		Mol2_VSA_EState8	0.0626914		Mol4_SlogP_VSA11	0		Mol1_TPSA	0.0209298
Mol3_BertzCT	0.0568873		Mol4_BCUT2D_LOGPHI	0.062537		Mol4_SlogP_VSA12	0		Mol1_SlogP_VSA3	0.020929
Mol2_HeavyAtomMolWt	0.0568217		Mol4_Kappa1	0.062222		Mol4_SlogP_VSA2	0		Mol1_Chi2n	0.0209285
Mol2_SPS	0.0545314		Mol3_Ipc	0.0611554		Mol4_SlogP_VSA3	0		Mol1_Kappa2	0.0209284
Mol2_MinAbsEStateIndex	0.0535138		Mol5_Ipc	0.0605251		Mol4_SlogP_VSA4	0		Mol1_MinAbsPartialCharge	0.0209277
Mol2_BCUT2D_CHGLO	0.053207		Mol2_NumSaturatedRings	0.0539577		Mol4_SlogP_VSA5	0		Mol1_NHOHCount	0.0209267
Mol3_MolWt	0.0511849		Mol2_Kappa3	0.0531361		Mol4_SlogP_VSA6	0		Mol1_VSA_EState5	0.0209258
Mol1_MaxEStateIndex	0.0497922		Mol2_NumHAcceptors	0.0526347		Mol4_SlogP_VSA7	0		Mol1_Chi4n	0.0209258
Mol3_EState_VSA1	0.0497618		Mol1_BertzCT	0.0512782		Mol4_SlogP_VSA8	0		Mol1_MolMR	0.0209253
Mol1_VSA_EState3	0.0495505		Mol2_PEOE_VSA1	0.05096		Mol4_SlogP_VSA9	0		Mol1_HallKierAlpha	0.0209251
Sucrose concentration	0.0494026		Mol4_Phi	0.050546		Mol4_TPSA	0		Mol1_FpDensityMorgan3	0.0209245
Mol2_FpDensityMorgan2	0.0491613		Mol2_VSA_EState1	0.0495991		Mol4_VSA_EState2	0		Mol1_PEOE_VSA10	0.0209244
Mol3_Chi1	0.0489366		Mol1_NHOHCount	0.0495908		Mol4_EState_VSA1	0		Mol1_SMR_VSA6	0.0209233
Mannitol concentration	0.048558		Mol5_Chi0	0.0495467		Mol4_VSA_EState10	0		Mol1_Chi3n	0.020923
Mol2_Chi1n	0.0479298		Mol3_SMR_VSA5	0.0493513		Mol4_EState_VSA10	0		Mol1_NOCount	0.0209223
Mol3_BCUT2D_MWLOW	0.0477356		Mol2_MaxAbsPartialCharge	0.0483677		Mol4_VSA_EState1	0		Mol1_MolWt	0.0209216
Mol3_LabuteASA	0.0474327		Mol2_BCUT2D_CHGHI	0.0479879		Mol4_EState_VSA2	0		Mol1_HeavyAtomMolWt	0.0209204
Mol3_FpDensityMorgan3	0.0473975		Mol5_BCUT2D_MRHI	0.0479252		Mol4_EState_VSA3	0		Mol1_PEOE_VSA1	0.0209203
Mol1_Chi4n	0.0473323		Mol3_Chi2n	0.0474973		Mol4_EState_VSA4	0		Mol1_fr_Al_OH_noTert	0.0209199
Mol3_MinAbsPartialCharge	0.0467211		Mol4_HallKierAlpha	0.0462997		Mol4_EState_VSA5	0		Mol1_Kappa3	0.0209199
Mol2_Chi3v	0.0464513		Mol3_Chi1	0.0457986		Mol4_EState_VSA6	0		Mol1_VSA_EState1	0.0209196
Mol2_fr_ether	0.04637		Mol4_VSA_EState3	0.0457656		Mol4_EState_VSA7	0		Mol1_MinPartialCharge	0.0209191
Mol3_fr_ether	0.0461893		Mol5_NumAtomStereoCenters	0.0440578		Mol4_EState_VSA11	0		Mol1_FractionCSP3	0.0209152
Mol2_NumSaturatedRings	0.0455654		Mol5_MaxEStateIndex	0.0439536		Mol4_SlogP_VSA1	0		Mol1_NumHeterocycles	0.0209152
Mol3_VSA_EState5	0.0454544		Mol5_Chi1v	0.0432451		Mol4_VSA_EState6	0		Mol1_Chi2v	0.0209148
Mol3_fr_Al_OH_noTert	0.0447012		Mol5_Chi1	0.0422821		Mol4_SMR_VSA9	0		Mol1_MinAbsEStateIndex	0.0209141
Mol2_BalabanJ	0.043948		Mol5_Chi2n	0.0410116		Mol4_HallKierAlpha	0		Mol1_MaxAbsPartialCharge	0.0209133
Mol2_NumRotatableBonds	0.0418279		Mol1_NumValenceElectrons	0.0391962		Mol4_Ipc	0		Mol1_SMR_VSA1	0.0209133
Mol1_fr_Al_OH	0.0416925		Mol1_BCUT2D_LOGPLOW	0.0382153		Mol4_Kappa1	0		Mol1_AvgIpc	0.0209122
Mol4_VSA_EState7	0.0416091		Mol4_EState_VSA9	0.0376415		Mol4_Kappa2	0		Mol1_NumAliphaticHeterocycles	0.0209121
Mol2_NumAliphaticRings	0.0413879		Mol4_TPSA	0.0370684		Mol4_Kappa3	0		Mol1_RingCount	0.0209112
Mol4_NumHAcceptors	0.0410821		Mol5_MolLogP	0.0353467		Mol4_LabuteASA	0		Mol1_SlogP_VSA2	0.0209111
Mol2_Chi4n	0.040572		Mol4_Chi4n	0.0348452		Mol4_PEOE_VSA1	0		Mol1_ExactMolWt	0.020911
Mol3_FpDensityMorgan2	0.040511		Mol1_qed	0.0348313		Mol4_PEOE_VSA10	0		Mol1_MaxAbsEStateIndex	0.0209102
Mol2_NumHDonors	0.0397333		Mol4_Chi0	0.03426		Mol4_PEOE_VSA11	0		Mol1_SMR_VSA5	0.0209101
Mol3_NumHDonors	0.0395087		Mol2_SMR_VSA5	0.0337419		Mol4_PEOE_VSA12	0		Mol1_BCUT2D_MWLOW	0.0209096
Mol1_MaxAbsPartialCharge	0.0391932		Mol1_BCUT2D_CHGLO	0.0335633		Mol4_PEOE_VSA13	0		Mol1_NumHDonors	0.0209095
Mol3_MaxAbsEStateIndex	0.0388715		Mol3_fr_ether	0.0334498		Mol4_PEOE_VSA14	0		Mol1_NumHAcceptors	0.0209095
Mol4_FpDensityMorgan3	0.0383313		Mol2_ExactMolWt	0.0325469		Mol4_PEOE_VSA2	0		Mol1_FpDensityMorgan2	0.0209093
Mol1_TPSA	0.0376715		Mol2_RingCount	0.0311005		Mol4_PEOE_VSA3	0		Mol1_MinEStateIndex	0.0209091
Mol3_NHOHCount	0.0374033		Mol3_EState_VSA8	0.0309909		Mol4_PEOE_VSA4	0		Mol1_fr_ether	0.0209087
Mol3_Chi3v	0.03724		Mol2_BCUT2D_MRLOW	0.0307974		Mol4_PEOE_VSA5	0		Mol1_fr_Al_OH	0.0209086
Mol3_Chi0v	0.0372041		Mol2_BCUT2D_MWHI	0.030601		Mol4_PEOE_VSA6	0		Mol1_BCUT2D_MRLOW	0.0209076
Mol3_NumValenceElectrons	0.0371915		Mol3_VSA_EState8	0.0302152		Mol4_PEOE_VSA7	0		Mol1_NumHeteroatoms	0.020907
Mol3_NumHeteroatoms	0.0371738		Mol2_NumAtomStereoCenters	0.0301197		Mol4_PEOE_VSA8	0		Mol1_EState_VSA9	0.0209052
Mol3_Chi4n	0.0368812		Mol3_Chi0n	0.0296817		Mol4_PEOE_VSA9	0		Mol1_Chi1	0.020905
Mol1_SMR_VSA1	0.0367403		Mol3_HeavyAtomMolWt	0.0293903		Mol4_SMR_VSA1	0		Mol1_BCUT2D_LOGPLOW	0.0209037
Mol4_Kappa3	0.0363529		Mol2_SMR_VSA6	0.0285619		Mol4_SMR_VSA10	0		Mol1_NumRotatableBonds	0.0209028
Mol3_BCUT2D_MRHI	0.0359874		Mol5_fr_Al_OH	0.0277007		Mol4_SMR_VSA2	0		Mol1_BCUT2D_MRHI	0.0209026
Mol2_SlogP_VSA2	0.0359622		Mol1_Chi1	0.027668		Mol4_SMR_VSA3	0		Mol1_Chi0v	0.0209019
Mol1_NHOHCount	0.0351828		Mol1_PEOE_VSA12	0.0274227		Mol4_SMR_VSA4	0		Mol1_NumSaturatedRings	0.0209019
Mol1_MinAbsEStateIndex	0.0351327		Mol4_Ipc	0.0274222		Mol4_SMR_VSA5	0		Mol1_FpDensityMorgan1	0.0209011
Mol3_Chi2v	0.0350175		Mol2_HallKierAlpha	0.0267444		Mol4_SMR_VSA6	0		Mol1_Ipc	0.0209005
Mol3_NumAliphaticRings	0.0342664		Mol3_NumAliphaticRings	0.0264577		Mol4_SMR_VSA7	0		Mol1_PEOE_VSA11	0.0209003
Mol2_MaxPartialCharge	0.0341506		Mol4_MaxEStateIndex	0.0261785		Mol4_SMR_VSA8	0		Mol1_Chi1v	0.0208974
Mol1_ExactMolWt	0.0340927		Mol5_MinPartialCharge	0.0260935		Mol4_VSA_EState5	0		Mol1_BertzCT	0.0208957
Mol1_MinPartialCharge	0.0340731		Mol2_MaxAbsEStateIndex	0.0260407		Mol1_MaxAbsPartialCharge	0		Mol1_VSA_EState3	0.0208956
Mol1_BCUT2D_CHGLO	0.0337482		Mol5_Chi1n	0.0258717		Mol4_VSA_EState7	0		Mol1_MaxPartialCharge	0.0208948
Mol3_PEOE_VSA10	0.0333623		Mol2_MaxPartialCharge	0.0255934		Mol4_fr_Ndealkylation1	0		Mol1_VSA_EState8	0.020894
Mol3_MinEStateIndex	0.0333023		Mol1_NumAtomStereoCenters	0.0253501		Mol4_fr_Ar_N	0		Mol1_Chi1n	0.0208909
Mol3_FractionCSP3	0.0332592		Mol2_EState_VSA8	0.0253199		Mol4_fr_Ar_NH	0		Mol1_Chi0n	0.0208868
Mol3_Kappa1	0.0328423		Mol5_NumHAcceptors	0.02529		Mol4_fr_Ar_OH	0		Mol2_Chi4v	0.0201507
Mol4_NumValenceElectrons	0.0327473		Mol1_NumAliphaticRings	0.024267		Mol4_fr_COO	0		Mol2_PEOE_VSA1	0.02015
Mol2_VSA_EState1	0.0324262		Mol3_BCUT2D_MWLOW	0.0242545		Mol4_fr_COO2	0		Mol2_BCUT2D_MRLOW	0.0201498
Mol1_BCUT2D_MWHI	0.0323768		Mol5_PEOE_VSA9	0.0238551		Mol4_fr_C_O	0		Mol2_MinAbsEStateIndex	0.020148
Mol2_Chi2n	0.0321954		Mol3_VSA_EState5	0.0238455		Mol4_fr_C_O_noCOO	0		Mol2_NumUnspecifiedAtomStereoCenters	0.0201461
Mol1_FractionCSP3	0.0319536		Mol3_Kappa1	0.0236286		Mol4_fr_C_S	0		Mol2_NumAliphaticHeterocycles	0.0201459
Mol1_NumHDonors	0.0318622		Mol3_EState_VSA9	0.0234185		Mol4_fr_HOCCN	0		Mol2_qed	0.0201439
Mol2_EState_VSA1	0.0318611		Mol4_NumHAcceptors	0.0231496		Mol4_fr_Imine	0		Mol2_SMR_VSA5	0.0201428
Mol3_HeavyAtomMolWt	0.0318474		Mol1_MinAbsEStateIndex	0.0229944		Mol4_fr_NH0	0		Mol2_NumHAcceptors	0.0201419
Mol2_qed	0.0317323		Mol1_FractionCSP3	0.022645		Mol4_fr_NH1	0		Mol2_PEOE_VSA11	0.0201412
Mol2_NHOHCount	0.0312181		Mol5_LabuteASA	0.0225387		Mol4_fr_NH2	0		Mol2_Chi0	0.0201408
Mol2_NumUnspecifiedAtomStereoCenters	0.0305896		Mol2_BCUT2D_LOGPLOW	0.0223554		Mol4_fr_N_O	0		Mol2_Kappa2	0.0201395
Mol4_HallKierAlpha	0.0303169		Mol1_NumHeterocycles	0.0221392		Mol4_fr_Ndealkylation2	0		Mol2_PEOE_VSA10	0.0201392
Mol2_Kappa1	0.0301116		Mol1_VSA_EState5	0.0221036		Mol4_fr_ArN	0		Mol2_BCUT2D_LOGPLOW	0.0201381
Mol2_MaxAbsPartialCharge	0.0299986		Mol2_NumSaturatedHeterocycles	0.0218954		Mol4_fr_Nhpyrrole	0		Mol2_NumAliphaticRings	0.0201376
Mol3_SPS	0.0296047		Mol1_AvgIpc	0.0218691		Mol4_fr_SH	0		Mol2_NumSaturatedRings	0.0201375
Mol3_Chi2n	0.0295604		Mol2_NumValenceElectrons	0.0216841		Mol4_fr_aldehyde	0		Mol2_VSA_EState3	0.0201375
Mol4_BCUT2D_CHGHI	0.0293754		Mol2_MolLogP	0.0216662		Mol4_fr_alkyl_carbamate	0		Mol2_NHOHCount	0.020137
Mol4_BCUT2D_MRHI	0.0293216		Mol1_BCUT2D_MRHI	0.0216327		Mol4_fr_alkyl_halide	0		Mol2_HeavyAtomMolWt	0.0201367
Mol5_MinPartialCharge	0.0292667		Mol3_NumHeterocycles	0.0215196		Mol4_fr_allylic_oxid	0		Mol2_FpDensityMorgan3	0.0201367
Mol1_qed	0.0288493		Mol4_MinPartialCharge	0.0211211		Mol4_fr_amide	0		Mol2_EState_VSA1	0.0201361
Mol2_NumHAcceptors	0.0287928		Mol5_SMR_VSA1	0.0209204		Mol4_fr_amidine	0		Mol2_FpDensityMorgan1	0.020136
Mol1_NumValenceElectrons	0.0284069		Mol1_EState_VSA10	0.0207742		Mol4_fr_aniline	0		Mol2_MinEStateIndex	0.0201347
Mol4_MinPartialCharge	0.0279823		Mol2_NumHDonors	0.0201277		Mol4_fr_aryl_methyl	0		Mol2_VSA_EState8	0.0201341
Mol3_AvgIpc	0.0277943		Mol3_Chi3v	0.0193233		Mol4_fr_azide	0		Mol2_MinAbsPartialCharge	0.0201332
Mol4_MolLogP	0.0277086		Mol5_NHOHCount	0.0193156		Mol4_fr_azo	0		Mol2_SlogP_VSA2	0.0201326
Mol3_BCUT2D_LOGPHI	0.0272481		Mol2_BCUT2D_CHGLO	0.0192108		Mol4_fr_barbitur	0		Mol2_MaxAbsPartialCharge	0.0201324
Mol2_Ipc	0.0267807		Mol3_MaxAbsEStateIndex	0.0188554		Mol4_fr_benzene	0		Mol2_BCUT2D_MRHI	0.0201322
Mol3_qed	0.0263888		Mol5_Chi3n	0.0187438		Mol4_fr_Ar_COO	0		Mol2_MolMR	0.020132
Mol1_EState_VSA1	0.0263072		Mol3_FpDensityMorgan3	0.018679		Mol4_fr_Al_OH_noTert	0		Mol2_NumValenceElectrons	0.0201319
Mol4_Chi4v	0.0262827		Mol3_SMR_VSA1	0.0183748		Mol4_VSA_EState8	0		Mol2_Ipc	0.0201318
Mol3_TPSA	0.0260669		Mol4_PEOE_VSA10	0.0182082		Mol4_NumBridgeheadAtoms	0		Mol2_RingCount	0.0201317
Mol5_BCUT2D_LOGPHI	0.0259843		Mol2_Chi1n	0.0181791		Mol4_Chi4n	0		Mol2_Chi0v	0.0201314
Mol2_MaxAbsEStateIndex	0.0258227		Mol1_MolMR	0.0179531		Mol4_VSA_EState9	0		Mol2_Chi1v	0.0201313
Mol2_LabuteASA	0.0257647		Mol5_BCUT2D_LOGPLOW	0.0177935		Mol4_FractionCSP3	0		Mol2_EState_VSA9	0.0201311
Mol2_RingCount	0.0257463		Mol4_Chi1n	0.0177116		Mol4_HeavyAtomCount	0		Mol2_Chi4n	0.0201288
Mol2_FpDensityMorgan1	0.0257331		Mol5_EState_VSA9	0.0176646		Mol4_NHOHCount	0		Mol2_NumHDonors	0.020128
Mol1_SPS	0.025703		Mol1_VSA_EState7	0.0176227		Mol4_NOCount	0		Mol2_Chi2v	0.0201278
Mol3_NumUnspecifiedAtomStereoCenters	0.0256451		Mol1_NumHDonors	0.0174866		Mol4_NumAliphaticCarbocycles	0		Mol2_Kappa3	0.0201272
Mol4_HeavyAtomMolWt	0.0256361		Mol3_BCUT2D_MRLOW	0.017483		Mol4_NumAliphaticHeterocycles	0		Mol2_NumAtomStereoCenters	0.0201266
Mol1_NumHeteroatoms	0.0256199		Mol4_Chi2v	0.0174799		Mol4_NumAliphaticRings	0		Mol2_VSA_EState1	0.0201262
Mol2_MolWt	0.0255652		Mol4_BCUT2D_CHGLO	0.0172337		Mol4_NumAmideBonds	0		Mol2_Chi0n	0.0201253
Mol2_Kappa3	0.0255598		Mol3_BCUT2D_MRHI	0.0171321		Mol4_NumAromaticCarbocycles	0		Mol2_NOCount	0.0201229
Mol1_VSA_EState8	0.0253557		Mol5_VSA_EState8	0.0171044		Mol4_NumAromaticHeterocycles	0		Mol2_FpDensityMorgan2	0.0201225
Mol1_MolMR	0.0248972		Mol4_EState_VSA1	0.0170133		Mol4_NumAromaticRings	0		Mol2_VSA_EState7	0.0201223
Mol2_SMR_VSA1	0.0247963		Mol5_HallKierAlpha	0.0169449		Mol4_NumAtomStereoCenters	0		Mol2_MaxAbsEStateIndex	0.0201221
Mol1_HallKierAlpha	0.0247541		Mol1_MinEStateIndex	0.0168518		Mol4_NumHAcceptors	0		Mol2_fr_Al_OH_noTert	0.0201216
Mol1_MolWt	0.0247229		Mol2_FpDensityMorgan3	0.0167766		Mol4_fr_Al_OH	0		Mol2_BertzCT	0.0201211
Mol3_Chi3n	0.0246594		Mol4_SPS	0.0166707		Mol4_NumHDonors	0		Mol2_BCUT2D_LOGPHI	0.020121
Mol3_NumHeterocycles	0.0243666		Mol2_VSA_EState7	0.016545		Mol4_NumHeteroatoms	0		Mol2_TPSA	0.0201201
Mol1_Chi4v	0.0242919		Mol1_HeavyAtomCount	0.0163601		Mol4_NumHeterocycles	0		Mol2_EState_VSA8	0.0201194
Mol3_PEOE_VSA12	0.0241978		Mol1_fr_Al_OH_noTert	0.0160459		Mol4_NumRotatableBonds	0		Mol2_MolLogP	0.0201193
Mol2_BCUT2D_CHGHI	0.0241797		Mol5_BalabanJ	0.0160049		Mol4_NumSaturatedCarbocycles	0		Mol2_FractionCSP3	0.0201188
Mol1_VSA_EState1	0.0236029		Mol1_VSA_EState1	0.0159132		Mol4_NumSaturatedHeterocycles	0		Mol2_SPS	0.0201186
Mol3_MaxAbsPartialCharge	0.0235601		Mol3_NumUnspecifiedAtomStereoCenters	0.0156396		Mol4_NumSaturatedRings	0		Mol2_fr_Al_OH	0.0201182
Mol2_EState_VSA9	0.0235496		Mol2_FpDensityMorgan1	0.0155754		Mol4_NumSpiroAtoms	0		Mol2_NumSaturatedHeterocycles	0.0201179
Mol3_Ipc	0.0233841		Mol4_PEOE_VSA9	0.0155712		Mol4_NumUnspecifiedAtomStereoCenters	0		Mol2_Chi2n	0.0201173
Mol5_Chi3v	0.0233372		Mol4_Chi1	0.0155295		Mol4_Phi	0		Mol2_MaxEStateIndex	0.0201169
Mol3_MinAbsEStateIndex	0.0233211		Mol4_Chi0v	0.0153993		Mol4_RingCount	0		Mol2_SlogP_VSA3	0.0201166
Mol2_NumSaturatedHeterocycles	0.0229926		Mol2_SlogP_VSA2	0.0148131		Mol4_MolLogP	0		Mol2_BCUT2D_MWHI	0.0201139
Mol2_NumHeteroatoms	0.0229654		Mol2_MinEStateIndex	0.014738		Mol4_MolMR	0		Mol2_Chi3v	0.0201133
Mol2_HallKierAlpha	0.0228713		Mol1_FpDensityMorgan1	0.0145399		Mol4_fr_Al_COO	0		Mol2_Chi1	0.0201131
Mol4_TPSA	0.0228694		Mol2_Chi1v	0.0144563		Mol4_Chi4v	0		Mol2_HeavyAtomCount	0.0201108
Mol3_VSA_EState3	0.0228257		Mol4_BCUT2D_CHGHI	0.0144008		Mol4_Chi1v	0		Mol2_ExactMolWt	0.0201107
Mol2_PEOE_VSA1	0.0227909		Mol4_ExactMolWt	0.0137953		Mol4_Chi3v	0		Mol2_BalabanJ	0.02011
Mol4_Chi1n	0.0226105		Mol4_Chi4v	0.0137028		Mol3_fr_bicyclic	0		Mol2_Phi	0.0201099
Mol1_HeavyAtomCount	0.0225324		Mol1_BCUT2D_LOGPHI	0.0133173		Mol3_fr_SH	0		Mol2_NumRotatableBonds	0.0201079
Mol3_fr_Al_OH	0.0224138		Mol2_NumHeterocycles	0.0132381		Mol3_fr_aldehyde	0		Mol2_LabuteASA	0.0201076
Mol2_SlogP_VSA3	0.0222789		Mol4_VSA_EState7	0.0132027		Mol3_fr_alkyl_carbamate	0		Mol2_fr_ether	0.0201066
Mol2_VSA_EState3	0.0222671		Mol4_PEOE_VSA1	0.0131984		Mol3_fr_alkyl_halide	0		Mol2_NumHeteroatoms	0.0201064
Mol5_Chi1	0.0221935		Mol5_BertzCT	0.0130778		Mol3_fr_allylic_oxid	0		Mol2_Chi1n	0.0201062
Mol2_NOCount	0.0220933		Mol5_BCUT2D_CHGLO	0.0129529		Mol3_fr_amide	0		Mol2_BCUT2D_CHGHI	0.0201061
Mol1_PEOE_VSA1	0.022033		Mol4_FpDensityMorgan2	0.0129053		Mol3_fr_amidine	0		Mol2_HallKierAlpha	0.0201057
Mol4_MolWt	0.0219779		Mol4_NumRotatableBonds	0.0126886		Mol3_fr_aniline	0		Mol2_BCUT2D_MWLOW	0.0201055
Mol1_Chi3v	0.0218763		Mol3_Kappa3	0.0125692		Mol3_fr_aryl_methyl	0		Mol2_Chi3n	0.020105
Mol1_LabuteASA	0.0218369		Mol5_BCUT2D_MWLOW	0.0124572		Mol3_fr_azide	0		Mol2_BCUT2D_CHGLO	0.0201049
Mol3_BCUT2D_LOGPLOW	0.0218329		Mol1_SlogP_VSA2	0.0124458		Mol3_fr_azo	0		Mol2_MaxPartialCharge	0.0201044
Mol3_RingCount	0.0218156		Mol1_NumAliphaticHeterocycles	0.0120655		Mol3_fr_barbitur	0		Mol2_SMR_VSA6	0.0201038
Mol1_SlogP_VSA2	0.0217506		Mol4_Chi2n	0.0120402		Mol3_fr_benzene	0		Mol2_MinPartialCharge	0.0201028
Mol4_Phi	0.0217171		Mol5_fr_Al_OH_noTert	0.0118595		Mol3_fr_benzodiazepine	0		Mol2_AvgIpc	0.0201021
Mol4_BCUT2D_LOGPLOW	0.0216426		Mol3_NHOHCount	0.0118583		Mol3_fr_diazo	0		Mol2_PEOE_VSA9	0.0201018
Mol1_Chi2n	0.0215965		Mol4_fr_Al_OH	0.0114513		Mol4_Chi3n	0		Mol2_SMR_VSA1	0.0201003
Mol1_AvgIpc	0.0215606		Mol5_SlogP_VSA2	0.0113105		Mol3_fr_dihydropyridine	0		Mol2_NumHeterocycles	0.0200992
Mol2_BCUT2D_LOGPLOW	0.0215531		Mol2_BertzCT	0.0113046		Mol3_fr_epoxide	0		Mol2_MolWt	0.0200977
Mol4_Kappa2	0.0214962		Mol1_BCUT2D_MRLOW	0.0113024		Mol3_fr_ester	0		Mol2_Kappa1	0.0200929
Mol1_Chi0n	0.0214668		Mol2_SlogP_VSA3	0.0112316		Mol3_fr_ether	0		Mol4_VSA_EState7	0.0151804
Mol1_FpDensityMorgan3	0.0213522		Mol5_Kappa3	0.0108806		Mol3_fr_furan	0		Mol4_BCUT2D_CHGLO	0.0151764
Mol4_BCUT2D_MRLOW	0.0211644		Mol3_BCUT2D_LOGPLOW	0.0105523		Mol3_fr_guanido	0		Mol4_fr_Al_OH	0.0151692
Mol1_BCUT2D_LOGPHI	0.0211592		Mol5_FpDensityMorgan3	0.0105448		Mol3_fr_halogen	0		Mol4_SMR_VSA6	0.0151692
Mol1_Chi0	0.0211026		Mol5_Chi0n	0.010282		Mol3_fr_hdrzine	0		Mol4_MaxPartialCharge	0.015168
Mol3_EState_VSA8	0.0209785		Mol5_HeavyAtomCount	0.0102762		Mol3_fr_hdrzone	0		Mol4_BCUT2D_MRHI	0.0151661
Mol5_BCUT2D_MRHI	0.0209657		Mol4_Chi0n	0.0102461		Mol3_fr_imidazole	0		Mol4_BalabanJ	0.0151631
Mol1_Ipc	0.0209295		Mol2_PEOE_VSA9	0.0102355		Mol3_fr_imide	0		Mol4_Chi0	0.0151624
Mol3_PEOE_VSA9	0.0208189		Mol3_BalabanJ	0.0101793		Mol3_fr_isocyan	0		Mol4_AvgIpc	0.0151588
Mol3_NumHAcceptors	0.0206632		Mol2_MinAbsPartialCharge	0.00994065		Mol3_fr_isothiocyan	0		Mol4_qed	0.015156
Mol2_NumHeterocycles	0.0206077		Mol3_MinEStateIndex	0.00979063		Mol3_fr_ketone	0		Mol4_NumHDonors	0.0151559
Mol2_FpDensityMorgan3	0.020532		Mol4_BCUT2D_LOGPLOW	0.00961039		Mol3_fr_Nhpyrrole	0		Mol4_MolWt	0.0151536
Mol3_Phi	0.0205096		Mol5_SPS	0.00951235		Mol3_fr_Ndealkylation2	0		Mol4_Chi1n	0.0151531
Mol1_NumHAcceptors	0.0202659		Mol5_NumHeteroatoms	0.00947162		Mol3_fr_Ndealkylation1	0		Mol4_NumHAcceptors	0.0151499
Mol3_SMR_VSA1	0.0201879		Mol3_fr_Al_OH	0.00946827		Mol3_fr_N_O	0		Mol4_Ipc	0.0151476
Mol2_Chi0n	0.0201826		Mol1_Chi2v	0.00890022		Mol3_NumHeterocycles	0		Mol4_VSA_EState8	0.0151473
Mol3_VSA_EState8	0.0200194		Mol4_BCUT2D_MRHI	0.00869989		Mol3_NumRotatableBonds	0		Mol4_SMR_VSA1	0.0151462
Mol1_SMR_VSA6	0.0199286		Mol1_MaxPartialCharge	0.00864461		Mol3_NumSaturatedCarbocycles	0		Mol4_NumHeteroatoms	0.0151456
Mol3_NumSaturatedRings	0.0198966		Mol4_HeavyAtomCount	0.0085749		Mol3_NumSaturatedHeterocycles	0		Mol4_fr_Al_OH_noTert	0.0151444
Mol1_BalabanJ	0.0198853		Mol3_Kappa2	0.00842745		Mol3_NumSaturatedRings	0		Mol4_TPSA	0.0151442
Mol4_MinEStateIndex	0.0197963		Mol1_MaxAbsEStateIndex	0.0084149		Mol3_NumSpiroAtoms	0		Mol4_MaxAbsEStateIndex	0.0151441
Mol1_MinEStateIndex	0.0196097		Mol2_BCUT2D_MWLOW	0.00835166		Mol3_NumUnspecifiedAtomStereoCenters	0		Mol4_MinEStateIndex	0.0151434
Mol4_MinAbsEStateIndex	0.0195578		Mol2_SMR_VSA1	0.00825899		Mol3_Phi	0		Mol4_Chi1v	0.0151433
Mol4_SPS	0.0194707		Mol5_BCUT2D_LOGPHI	0.00825491		Mol3_RingCount	0		Mol4_SlogP_VSA2	0.0151432
Mol2_BertzCT	0.0193881		Mol3_MaxAbsPartialCharge	0.0082495		Mol3_MolLogP	0		Mol4_HeavyAtomMolWt	0.0151428
Mol5_Chi3n	0.0193473		Mol4_MinAbsEStateIndex	0.00822		Mol3_MolMR	0		Mol4_Chi0v	0.0151425
Mol3_Chi0	0.0193074		Mol3_MaxEStateIndex	0.00815237		Mol3_fr_Al_COO	0		Mol4_Phi	0.0151422
Mol1_FpDensityMorgan1	0.0192668		Mol2_LabuteASA	0.00796663		Mol3_fr_Al_OH	0		Mol4_ExactMolWt	0.0151406
Mol5_BCUT2D_MWHI	0.019216		Mol3_LabuteASA	0.00789383		Mol3_fr_Al_OH_noTert	0		Mol4_FpDensityMorgan2	0.0151397
Mol5_BCUT2D_MRLOW	0.0191078		Mol3_RingCount	0.00788868		Mol3_fr_ArN	0		Mol4_Kappa3	0.0151389
Mol5_TPSA	0.019078		Mol1_ExactMolWt	0.00784517		Mol3_fr_Ar_COO	0		Mol4_MinPartialCharge	0.0151388
Mol2_ExactMolWt	0.0189687		Mol2_NumAliphaticRings	0.0078291		Mol3_fr_Ar_N	0		Mol4_NumAtomStereoCenters	0.0151387
Mol1_Chi1n	0.0189675		Mol1_FpDensityMorgan3	0.00780448		Mol3_fr_Ar_NH	0		Mol4_FpDensityMorgan3	0.0151375
Mol3_VSA_EState7	0.0189439		Mol4_Kappa3	0.00769565		Mol3_fr_Ar_OH	0		Mol4_Chi0n	0.0151366
Mol3_Chi1v	0.0187858		Mol1_BalabanJ	0.00757816		Mol3_fr_COO	0		Mol4_Chi2n	0.0151355
Mol3_NumAtomStereoCenters	0.018757		Mol1_Chi0	0.00746728		Mol3_fr_COO2	0		Mol4_Chi3n	0.0151354
Mol1_RingCount	0.0187527		Mol3_NOCount	0.007374		Mol3_fr_C_O	0		Mol4_BertzCT	0.015134
Mol3_Chi4v	0.0186138		Mol3_HeavyAtomCount	0.00730695		Mol3_fr_C_O_noCOO	0		Mol4_PEOE_VSA1	0.0151337
Mol4_PEOE_VSA10	0.0185433		Mol1_Phi	0.00725162		Mol3_fr_C_S	0		Mol4_NumValenceElectrons	0.0151335
Mol1_PEOE_VSA12	0.0184926		Mol3_VSA_EState7	0.00716036		Mol3_fr_HOCCN	0		Mol4_MinAbsPartialCharge	0.0151331
Mol2_VSA_EState8	0.0184914		Mol5_Kappa2	0.00711237		Mol3_fr_Imine	0		Mol4_MinAbsEStateIndex	0.0151328
Mol3_SlogP_VSA2	0.018477		Mol2_Chi2v	0.00699226		Mol3_fr_NH0	0		Mol4_BCUT2D_LOGPLOW	0.0151324
Mol2_EState_VSA8	0.0183437		Mol4_NumValenceElectrons	0.00694867		Mol3_fr_NH1	0		Mol4_Chi4n	0.0151315
Mol3_SMR_VSA6	0.018237		Mol4_MaxPartialCharge	0.00681359		Mol3_fr_NH2	0		Mol4_NHOHCount	0.015131
Mol1_fr_Al_OH_noTert	0.0180757		Mol2_PEOE_VSA10	0.00678414		Mol3_fr_ketone_Topliss	0		Mol4_MaxAbsPartialCharge	0.0151309
Mol2_MolLogP	0.0180527		Mol5_HeavyAtomMolWt	0.00635326		Mol3_fr_lactam	0		Mol4_BCUT2D_MWLOW	0.01513
Mol4_Chi3n	0.0180278		Mol3_PEOE_VSA10	0.00620326		Mol3_fr_lactone	0		Mol4_EState_VSA9	0.0151298
Mol4_Chi3v	0.0180021		Mol1_Ipc	0.0061494		Mol4_MolWt	0		Mol4_SPS	0.0151294
Mol4_Chi4n	0.0179332		Mol5_Chi2v	0.00604404		Mol4_ExactMolWt	0		Mol4_PEOE_VSA10	0.0151293
Mol1_VSA_EState5	0.0178932		Mol4_VSA_EState8	0.00602947		Mol4_NumValenceElectrons	0		Mol4_EState_VSA1	0.0151293
Mol4_NumHDonors	0.0178628		Mol1_BCUT2D_CHGHI	0.00590509		Mol4_NumRadicalElectrons	0		Mol4_VSA_EState3	0.0151284
Mol4_BertzCT	0.0178597		Mol2_fr_Al_OH_noTert	0.00586415		Mol4_MaxPartialCharge	0		Mol4_NOCount	0.0151234
Mol2_Chi1	0.0176899		Mol5_FpDensityMorgan1	0.00584277		Mol4_MinPartialCharge	0		Mol4_Chi1	0.0151225
Mol5_Chi0	0.0176516		Mol5_NumValenceElectrons	0.0057794		Mol4_MaxAbsPartialCharge	0		Mol4_FractionCSP3	0.0151199
Mol3_BalabanJ	0.0175075		Mol2_Phi	0.00541085		Mol4_MinAbsPartialCharge	0		Mol4_HallKierAlpha	0.0151156
Mol3_EState_VSA9	0.017452		Mol4_LabuteASA	0.00539285		Mol4_FpDensityMorgan1	0		Mol4_Kappa2	0.0151146
Mol4_AvgIpc	0.0172561		Mol2_qed	0.00538604		Mol4_FpDensityMorgan2	0		Mol4_MaxEStateIndex	0.0150869
Mol2_MaxEStateIndex	0.0170922		Mol3_MinPartialCharge	0.00538014		Mol4_FpDensityMorgan3	0		Mol4_BCUT2D_MRLOW	0.0150866
Mol4_Ipc	0.0170391		Mol2_Chi0n	0.00534311		Mol4_BCUT2D_MWHI	0		Mol4_SMR_VSA5	0.0150866
Mol2_MinPartialCharge	0.0170095		Mol3_SMR_VSA6	0.00528499		Mol4_BCUT2D_MWLOW	0		Mol4_Chi3v	0.0150864
Mol4_MaxAbsPartialCharge	0.016925		Mol1_Kappa1	0.005136		Mol4_BCUT2D_CHGHI	0		Mol4_BCUT2D_LOGPHI	0.0150864
Mol3_BCUT2D_MWHI	0.0168821		Mol3_FpDensityMorgan2	0.00510629		Mol4_BCUT2D_CHGLO	0		Mol4_MolMR	0.0150863
Mol4_MinAbsPartialCharge	0.0168793		Mol2_MolMR	0.00508436		Mol4_BCUT2D_LOGPHI	0		Mol4_Chi4v	0.0150861
Mol4_BalabanJ	0.0168347		Mol1_fr_ether	0.0050432		Mol4_BCUT2D_LOGPLOW	0		Mol4_PEOE_VSA9	0.0150861
Mol4_qed	0.0166568		Mol3_MinAbsEStateIndex	0.00503467		Mol4_BCUT2D_MRHI	0		Mol4_NumRotatableBonds	0.0150857
Mol4_NumHeteroatoms	0.0165839		Mol3_EState_VSA1	0.00501681		Mol4_BCUT2D_MRLOW	0		Mol4_LabuteASA	0.0150856
Mol4_SMR_VSA1	0.0165753		Mol2_MolWt	0.00499945		Mol4_AvgIpc	0		Mol4_Kappa1	0.0150855
Mol1_NumAliphaticHeterocycles	0.0163744		Mol2_Chi2n	0.0049886		Mol4_BalabanJ	0		Mol4_Chi2v	0.0150855
Mol3_SMR_VSA5	0.0162533		Mol4_BertzCT	0.00497996		Mol4_BertzCT	0		Mol4_BCUT2D_MWHI	0.0150855
Mol4_BCUT2D_MWHI	0.0161893		Mol3_SlogP_VSA3	0.00497502		Mol4_Chi0	0		Mol4_MolLogP	0.0150855
Mol2_MinEStateIndex	0.0161625		Mol1_LabuteASA	0.00493588		Mol4_Chi0n	0		Mol4_HeavyAtomCount	0.0150854
Mol3_MolMR	0.0161403		Mol1_Chi0n	0.00493386		Mol4_Chi0v	0		Mol4_BCUT2D_CHGHI	0.0150854
Mol2_TPSA	0.0160165		Mol2_MinAbsEStateIndex	0.00493196		Mol4_Chi1	0		Mol4_FpDensityMorgan1	0.0150853
Mol3_MaxPartialCharge	0.0159382		Mol3_FractionCSP3	0.00490125		Mol4_Chi1n	0		Sucrose concentration	0.014159
Mol2_PEOE_VSA11	0.0159179		Mol5_MaxAbsEStateIndex	0.00486459		Mol4_fr_bicyclic	0		Mol5_AvgIpc	0.0124266
Mol2_BCUT2D_MRHI	0.0158193		Mol1_MinAbsPartialCharge	0.00484771		Mol4_Chi2n	0		Mol5_Chi4v	0.012422
Mol2_PEOE_VSA10	0.0158145		Mol5_BCUT2D_MWHI	0.00484729		Mol4_Chi2v	0		Mol5_FractionCSP3	0.0124111
Mol1_BertzCT	0.0158094		Mol3_NumHDonors	0.00480998		Mol4_HeavyAtomMolWt	0		Mol5_Kappa3	0.0124068
Mol4_BCUT2D_MWLOW	0.0157775		Mol1_Chi4n	0.00468165		Mol1_MolWt	0		Mol5_FpDensityMorgan2	0.0124035
Mol3_HallKierAlpha	0.0157379		Mol1_Chi4v	0.00467932		Mol3_fr_methoxy	0		Mol5_Ipc	0.0124022
Mol4_HeavyAtomCount	0.0156548		Mol3_NumSaturatedRings	0.00467894		Mol1_HeavyAtomMolWt	0		Mol5_PEOE_VSA10	0.0124017
Mol1_Chi0v	0.0156519		Mol1_PEOE_VSA10	0.00462469		Mol3_fr_morpholine	0		Mol5_Chi3v	0.0124016
Mol1_BCUT2D_MWLOW	0.0156338		Mol2_Ipc	0.0046223		Mol3_fr_nitrile	0		Mol5_Chi0n	0.012401
Mol3_Chi0n	0.0156128		Mol1_Chi2n	0.00459858		Mol3_fr_nitro	0		Mol5_MolLogP	0.012399
Mol1_BCUT2D_MRHI	0.0155983		Mol3_NumAliphaticHeterocycles	0.00458677		Mol3_fr_nitro_arom	0		Mol5_NHOHCount	0.0123983
Mol5_Kappa2	0.0154443		Mol1_EState_VSA1	0.00449804		Mol3_fr_nitro_arom_nonortho	0		Mol5_MolWt	0.0123979
Mol3_VSA_EState1	0.0153829		Mol5_VSA_EState7	0.00449075		Mol3_fr_nitroso	0		Mol5_MinEStateIndex	0.0123957
Mol3_MinPartialCharge	0.0153221		Mol3_PEOE_VSA1	0.00448493		Mol3_fr_oxazole	0		Mol5_NumAtomStereoCenters	0.0123956
Mol1_Chi3n	0.0152689		Mol4_SlogP_VSA2	0.00446597		Mol3_fr_oxime	0		Mol5_MaxAbsPartialCharge	0.0123953
Mol2_NumAliphaticHeterocycles	0.0152548		Mol1_HeavyAtomMolWt	0.00444565		Mol3_fr_para_hydroxylation	0		Mol5_MaxAbsEStateIndex	0.0123946
Mol4_VSA_EState8	0.0151819		Mol4_Chi1v	0.00441429		Mol3_fr_phenol	0		Mol5_NumHAcceptors	0.012394
Mol1_PEOE_VSA9	0.0151414		Mol3_Chi2v	0.00440783		Mol3_fr_phenol_noOrthoHbond	0		Mol5_BCUT2D_LOGPHI	0.0123938
Mol5_MolMR	0.0149249		Mol1_SPS	0.00438126		Mol3_fr_phos_acid	0		Mol5_NumHeteroatoms	0.0123937
Mol1_MolLogP	0.014907		Mol4_MinEStateIndex	0.00437489		Mol3_fr_phos_ester	0		Mol5_Phi	0.0123937
Mol4_Chi1v	0.0148503		Mol3_BCUT2D_LOGPHI	0.00420687		Mol3_fr_piperdine	0		Mol5_Chi1v	0.0123917
Mol3_HeavyAtomCount	0.0148061		Mol1_RingCount	0.00418956		Mol3_fr_piperzine	0		Mol5_BCUT2D_LOGPLOW	0.0123907
Mol4_Chi0	0.0147531		Mol1_HallKierAlpha	0.00418164		Mol3_fr_priamide	0		Mol5_BCUT2D_CHGHI	0.0123904
Mol5_VSA_EState7	0.0146084		Mol4_AvgIpc	0.00412403		Mol3_fr_prisulfonamd	0		Mol5_EState_VSA1	0.0123902
Mol4_NumAtomStereoCenters	0.0145862		Mol5_NumRotatableBonds	0.0040905		Mol3_fr_pyridine	0		Mol5_BCUT2D_MWLOW	0.0123894
Mol1_Chi1v	0.0145797		Mol1_FpDensityMorgan2	0.00408234		Mol3_fr_quatN	0		Mol5_Chi3n	0.0123877
Mol4_Chi2v	0.0145341		Mol5_BCUT2D_CHGHI	0.00404867		Mol3_fr_sulfide	0		Mol5_NumValenceElectrons	0.0123873
Mol4_PEOE_VSA1	0.01446		Mol2_Kappa2	0.00398933		Mol3_fr_sulfonamd	0		Mol5_MolMR	0.0123873
Mol4_SMR_VSA5	0.01432		Mol1_MaxEStateIndex	0.00395375		Mol3_fr_sulfone	0		Mol5_SMR_VSA5	0.012387
Mol1_SlogP_VSA3	0.0143194		Mol4_NumHDonors	0.00393096		Mol3_fr_term_acetylene	0		Mol5_Kappa1	0.0123861
Mol1_fr_ether	0.0143187		Mol2_EState_VSA1	0.00392729		Mol3_fr_tetrazole	0		Mol5_BCUT2D_MWHI	0.0123847
Mol2_AvgIpc	0.0141254		Mol1_Chi0v	0.00391596		Mol3_fr_thiazole	0		Mol5_Kappa2	0.0123847
Mol3_PEOE_VSA1	0.0139225		Mol2_Kappa1	0.00383063		Mol3_fr_thiocyan	0		Mol5_NOCount	0.012383
Mol4_fr_Al_OH_noTert	0.0139202		Mol3_qed	0.00381207		Mol3_fr_thiophene	0		Mol5_EState_VSA9	0.0123826
Mol5_BCUT2D_LOGPLOW	0.0139187		Mol5_PEOE_VSA1	0.00377574		Mol3_fr_unbrch_alkane	0		Mol5_FpDensityMorgan3	0.0123822
Mol1_Kappa1	0.0137526		Mol1_SlogP_VSA3	0.00373767		Mol3_fr_urea	0		Mol5_BCUT2D_CHGLO	0.012382
Mol5_PEOE_VSA1	0.0135173		Mol3_VSA_EState1	0.00369184		Mol4_fr_benzodiazepine	0		Mol5_VSA_EState7	0.0123807
Mol1_EState_VSA9	0.0131903		Mol2_Chi0v	0.00367211		Mol4_fr_epoxide	0		Mol5_MaxPartialCharge	0.0123801
Mol4_MolMR	0.0131882		Mol1_Chi1n	0.00365344		Mol4_fr_diazo	0		Mol5_BalabanJ	0.0123792
Mol1_BCUT2D_MRLOW	0.0131748		Mol4_Kappa2	0.00360325		Mol5_fr_ArN	0		Mol5_LabuteASA	0.012379
Mol5_MinAbsPartialCharge	0.013164		Mol3_BCUT2D_CHGLO	0.00350081		Mol5_NumHeterocycles	0		Mol5_MaxEStateIndex	0.0123776
Mol4_FpDensityMorgan1	0.0131456		Mol5_NumHDonors	0.00345958		Mol5_NumRotatableBonds	0		Mol5_SMR_VSA1	0.0123764
Mol3_NumSaturatedHeterocycles	0.0131289		Mol4_NHOHCount	0.00341216		Mol5_NumSaturatedCarbocycles	0		Mol5_Chi0v	0.0123758
Mol5_Chi2v	0.0131172		Mol3_HallKierAlpha	0.0033764		Mol5_NumSaturatedHeterocycles	0		Mol5_Chi2v	0.0123758
Mol5_fr_Al_OH	0.0129644		Mol3_Chi0v	0.00334473		Mol5_NumSaturatedRings	0		Mol5_MinAbsEStateIndex	0.0123756
Mol2_SMR_VSA5	0.0129221		Mol4_NumAtomStereoCenters	0.00333989		Mol5_NumSpiroAtoms	0		Mol5_VSA_EState8	0.0123752
Mol3_BCUT2D_CHGLO	0.0129171		Mol3_MaxPartialCharge	0.00330539		Mol5_NumUnspecifiedAtomStereoCenters	0		Mol5_TPSA	0.0123745
Mol3_BCUT2D_MRLOW	0.0128861		Mol3_Chi0	0.00330317		Mol5_Phi	0		Mol5_FpDensityMorgan1	0.0123744
Mol5_BCUT2D_CHGLO	0.0127524		Mol5_SMR_VSA5	0.00328932		Mol5_RingCount	0		Mol5_MinPartialCharge	0.0123744
Mol4_BCUT2D_CHGLO	0.0126856		Mol4_BCUT2D_MWHI	0.00318388		Mol5_MolLogP	0		Mol5_HeavyAtomMolWt	0.0123725
Mol4_fr_Al_OH	0.0126248		Mol2_fr_ether	0.00317633		Mol5_MolMR	0		Mol5_Chi0	0.012372
Mol5_PEOE_VSA10	0.012532		Mol5_TPSA	0.00315923		Mol5_fr_Al_COO	0		Mol5_fr_Al_OH	0.0123694
Mol2_SMR_VSA6	0.0125061		Mol5_BCUT2D_MRLOW	0.00308838		Mol5_fr_Al_OH	0		Mol5_NumHDonors	0.0123693
Mol2_MolMR	0.0124844		Mol4_MaxAbsPartialCharge	0.00305445		Mol5_fr_Al_OH_noTert	0		Mol5_BCUT2D_MRHI	0.0123693
Mol1_NumRotatableBonds	0.0124264		Mol5_ExactMolWt	0.0030402		Mol5_fr_Ar_COO	0		Mol5_VSA_EState3	0.012368
Mol2_Kappa2	0.012388		Mol1_SMR_VSA1	0.0030314		Mol5_fr_Ndealkylation2	0		Mol5_Chi1n	0.0123679
Mol1_BCUT2D_LOGPLOW	0.0123847		Mol5_MolWt	0.00297456		Mol5_fr_Ar_N	0		Mol5_BCUT2D_MRLOW	0.0123671
Mol5_Ipc	0.0123552		Mol3_NumValenceElectrons	0.00296928		Mol5_fr_Ar_NH	0		Mol5_MinAbsPartialCharge	0.0123655
Mol3_SlogP_VSA3	0.0121718		Mol1_SMR_VSA6	0.00292032		Mol5_fr_Ar_OH	0		Mol5_Chi4n	0.0123653
Mol4_SlogP_VSA2	0.0120359		Mol4_NumHeteroatoms	0.00290505		Mol5_fr_COO	0		Mol5_ExactMolWt	0.0123647
Mol5_NumHDonors	0.0120036		Mol3_AvgIpc	0.00289579		Mol5_fr_COO2	0		Mol5_Chi1	0.0123636
Mol4_VSA_EState3	0.0119423		Mol2_PEOE_VSA11	0.00286843		Mol5_fr_C_O	0		Mol5_SlogP_VSA2	0.0123633
Mol1_NOCount	0.0118122		Mol3_Chi4n	0.00285231		Mol5_fr_C_O_noCOO	0		Mol5_SMR_VSA6	0.0123616
Mol1_SMR_VSA5	0.0118068		Mol4_SMR_VSA6	0.00285018		Mol5_fr_C_S	0		Mol5_Chi2n	0.0123613
Mol4_MaxPartialCharge	0.0117808		Mol3_TPSA	0.00279505		Mol5_fr_HOCCN	0		Mol5_SPS	0.012361
Mol5_VSA_EState3	0.0117311		Mol1_fr_Al_OH	0.00277924		Mol5_fr_Imine	0		Mol5_BertzCT	0.0123605
Mol5_Chi0n	0.0117025		Mol1_NOCount	0.00272332		Mol5_fr_NH0	0		Mol5_fr_Al_OH_noTert	0.0123605
Mol1_MaxAbsEStateIndex	0.0116451		Mol5_MinAbsEStateIndex	0.00267778		Mol5_fr_NH1	0		Mol5_PEOE_VSA9	0.0123584
Mol4_Chi2n	0.0115531		Mol5_Chi4v	0.00266351		Mol5_fr_NH2	0		Mol5_qed	0.0123572
Mol5_Chi1n	0.0115346		Mol2_Chi4v	0.00261805		Mol5_fr_N_O	0		Mol5_NumRotatableBonds	0.0123558
Mol5_SMR_VSA5	0.011509		Mol2_BCUT2D_MRHI	0.00260443		Mol5_NumHeteroatoms	0		Mol5_HallKierAlpha	0.0123554
Mol4_MaxAbsEStateIndex	0.0115036		Mol3_NumAtomStereoCenters	0.0025204		Mol5_NumHDonors	0		Mol5_HeavyAtomCount	0.0123425
Mol5_EState_VSA1	0.0114904		Mol3_NumRotatableBonds	0.00248367		Mol5_NumHAcceptors	0		Mol5_PEOE_VSA1	0.0123387
Mol1_Chi2v	0.0113683		Mol4_fr_Al_OH_noTert	0.0024764		Mol5_NumBridgeheadAtoms	0		Mol3_BCUT2D_MWHI	0.00615212
Mol1_PEOE_VSA10	0.0112912		Mol4_BCUT2D_MRLOW	0.00245143		Mol5_EState_VSA3	0		Mol3_Ipc	0.00614898
Mol2_BCUT2D_MWHI	0.0112465		Mol3_MolWt	0.00244092		Mol5_EState_VSA4	0		Mol3_NumValenceElectrons	0.00614801
Mol2_VSA_EState7	0.011239		Mol5_Chi3v	0.00242537		Mol5_EState_VSA5	0		Mol3_NumAtomStereoCenters	0.0061451
Mol2_Chi0	0.0112216		Mol4_NOCount	0.00240789		Mol5_EState_VSA6	0		Mol3_Kappa2	0.00614213
Mol1_Phi	0.0111797		Mol2_HeavyAtomCount	0.00239569		Mol5_EState_VSA7	0		Mol3_fr_Al_OH_noTert	0.0061415
Mol2_BCUT2D_MWLOW	0.0111492		Mol2_NumUnspecifiedAtomStereoCenters	0.0023938		Mol5_EState_VSA8	0		Mol3_FpDensityMorgan2	0.00613923
Mol4_EState_VSA9	0.0110795		Mol3_SPS	0.00237096		Mol5_EState_VSA9	0		Mol3_BCUT2D_LOGPLOW	0.00613702
Mol5_VSA_EState8	0.0109963		Mol2_VSA_EState3	0.00236279		Mol5_VSA_EState1	0		Mol3_LabuteASA	0.00613668
Mol4_NumRotatableBonds	0.0109605		Mol5_Chi4n	0.00232953		Mol5_VSA_EState10	0		Mol3_MaxEStateIndex	0.00613642
Mol1_NumAtomStereoCenters	0.0109208		Mol5_FractionCSP3	0.00231941		Mol5_VSA_EState2	0		Mol3_EState_VSA10	0.00613548
Mol2_NumAtomStereoCenters	0.0108426		Mol3_Phi	0.00230441		Mol5_VSA_EState3	0		Mol3_NumHeteroatoms	0.00613501
Mol4_SMR_VSA6	0.0107938		Mol2_NumRotatableBonds	0.00227237		Mol5_VSA_EState4	0		Mol3_BalabanJ	0.00613489
Mol4_Kappa1	0.0107314		Mol3_ExactMolWt	0.00217999		Mol5_VSA_EState5	0		Mol3_NumHAcceptors	0.00613353
Mol1_EState_VSA10	0.0105845		Mol1_Kappa2	0.00215218		Mol5_VSA_EState6	0		Mol3_SPS	0.00613332
Mol5_qed	0.0105711		Mol5_Kappa1	0.00207666		Mol5_VSA_EState7	0		Mol3_VSA_EState8	0.00613231
Mol3_NumRotatableBonds	0.0105003		Mol2_BCUT2D_LOGPHI	0.00206097		Mol5_VSA_EState8	0		Mol3_AvgIpc	0.00613135
Mol5_AvgIpc	0.0103999		Mol2_EState_VSA9	0.00205323		Mol5_VSA_EState9	0		Mol3_FpDensityMorgan1	0.00613087
Mol5_NHOHCount	0.0103779		Mol1_PEOE_VSA1	0.00204231		Mol5_FractionCSP3	0		Mol3_NOCount	0.00613031
Mol5_MaxAbsEStateIndex	0.0103234		Mol3_FpDensityMorgan1	0.00203354		Mol5_HeavyAtomCount	0		Mol3_TPSA	0.00612937
Mol2_BCUT2D_LOGPHI	0.0102986		Mol4_SMR_VSA1	0.00202192		Mol5_NHOHCount	0		Mol3_NumAliphaticHeterocycles	0.00612853
Mol5_EState_VSA9	0.0102884		Mol4_BCUT2D_MWLOW	0.00202056		Mol5_NOCount	0		Mol3_EState_VSA8	0.00612849
Mol4_ExactMolWt	0.0100652		Mol3_MolMR	0.00199086		Mol5_NumAliphaticCarbocycles	0		Mol3_VSA_EState3	0.00612784
Mol1_BCUT2D_CHGHI	0.0100629		Mol2_HeavyAtomMolWt	0.00198034		Mol5_NumAliphaticHeterocycles	0		Mol3_MinAbsPartialCharge	0.00612774
Mol4_FpDensityMorgan2	0.0100175		Mol2_AvgIpc	0.00193789		Mol5_NumAliphaticRings	0		Mol3_BCUT2D_CHGLO	0.00612762
Mol2_MinAbsPartialCharge	0.00999523		Mol3_Chi1n	0.00193052		Mol5_NumAmideBonds	0		Mol3_MinAbsEStateIndex	0.00612726
Mol4_Chi0v	0.00998252		Mol4_SMR_VSA5	0.0019026		Mol5_NumAromaticCarbocycles	0		Mol3_NumUnspecifiedAtomStereoCenters	0.0061271
Mol4_MaxEStateIndex	0.00993329		Mol1_NumHAcceptors	0.00188814		Mol5_NumAromaticHeterocycles	0		Mol3_NumRotatableBonds	0.00612629
Mol5_BCUT2D_MWLOW	0.00984338		Mol5_Phi	0.00187039		Mol5_NumAromaticRings	0		Mol3_MaxAbsPartialCharge	0.00612531
Mol4_PEOE_VSA9	0.00981551		Mol2_Chi3v	0.00185281		Mol5_NumAtomStereoCenters	0		Mol3_BCUT2D_CHGHI	0.00612524
Mol5_HeavyAtomCount	0.00978632		Mol4_qed	0.00179262		Mol5_fr_Ndealkylation1	0		Mol3_Kappa1	0.00612501
Mol1_FpDensityMorgan2	0.00977266		Mol1_TPSA	0.00177038		Mol5_fr_Nhpyrrole	0		Mol3_Chi1n	0.00612296
Mol1_VSA_EState7	0.00976786		Mol5_MaxPartialCharge	0.00174306		Mol4_fr_dihydropyridine	0		Mol3_SMR_VSA1	0.00612225
Mol5_NOCount	0.00975486		Mol3_BertzCT	0.00173056		Mol5_fr_piperzine	0		Mol3_VSA_EState5	0.00612218
Mol1_NumHeterocycles	0.00975299		Mol1_Chi3v	0.00168177		Mol5_fr_morpholine	0		Mol3_MolLogP	0.00612187
Mol4_Chi1	0.00959833		Mol4_MolMR	0.00168132		Mol5_fr_nitrile	0		Mol3_NumAliphaticRings	0.00612173
Mol3_Kappa3	0.00959777		Mol1_VSA_EState8	0.00167706		Mol5_fr_nitro	0		Mol3_SMR_VSA6	0.00612146
Mol5_SMR_VSA1	0.00956491		Mol4_HeavyAtomMolWt	0.00165123		Mol5_fr_nitro_arom	0		Mol3_ExactMolWt	0.00612072
Mol5_MaxAbsPartialCharge	0.00950155		Mol3_Chi1v	0.0016291		Mol5_fr_nitro_arom_nonortho	0		Mol3_NumSaturatedHeterocycles	0.00611989
Mol5_SMR_VSA6	0.009431		Mol2_SPS	0.00162354		Mol5_fr_nitroso	0		Mol3_Chi4v	0.00611942
Mol4_NHOHCount	0.00942512		Mol3_fr_Al_OH_noTert	0.00162007		Mol5_fr_oxazole	0		Mol3_EState_VSA1	0.00611901
Mol5_NumRotatableBonds	0.00942253		Mol5_SMR_VSA6	0.00156727		Mol5_fr_oxime	0		Mol3_MaxAbsEStateIndex	0.00611901
Mol4_Chi0n	0.0093721		Mol1_MinPartialCharge	0.00150862		Mol5_fr_para_hydroxylation	0		Mol3_Chi1	0.00611838
Mol5_Chi4v	0.00934422		Mol5_MaxAbsPartialCharge	0.00148431		Mol5_fr_phenol	0		Mol3_BertzCT	0.00611763
Mol3_Kappa2	0.00915178		Mol2_Chi4n	0.00148359		Mol5_fr_phenol_noOrthoHbond	0		Mol3_NumHDonors	0.00611757
Mol5_HeavyAtomMolWt	0.00911386		Mol3_BCUT2D_MWHI	0.00147554		Mol5_fr_phos_acid	0		Mol3_PEOE_VSA12	0.00611655
Mol5_NumAtomStereoCenters	0.00909928		Mol5_PEOE_VSA10	0.00146117		Mol5_fr_phos_ester	0		Mol3_Chi1v	0.00611577
Mol2_NumValenceElectrons	0.00873566		Mol2_Chi1	0.00145496		Mol5_fr_piperdine	0		Mol3_HeavyAtomCount	0.00611521
Mol5_SlogP_VSA2	0.00873209		Mol2_NumAliphaticHeterocycles	0.00144463		Mol5_fr_priamide	0		Mol3_SlogP_VSA3	0.00611514
Mol4_NOCount	0.00868571		Mol2_NumHeteroatoms	0.00143767		Mol5_fr_SH	0		Mol3_MinPartialCharge	0.00611511
Mol4_BCUT2D_LOGPHI	0.0086261		Mol1_BCUT2D_MWLOW	0.0014219		Mol5_fr_prisulfonamd	0		Mol3_BCUT2D_LOGPHI	0.00611452
Mol2_Chi3n	0.00860996		Mol5_MolMR	0.0014035		Mol5_fr_pyridine	0		Mol3_BCUT2D_MRHI	0.00611394
Mol4_EState_VSA1	0.00842963		Mol3_SlogP_VSA2	0.001402		Mol5_fr_quatN	0		Mol3_BCUT2D_MWLOW	0.00611386
Mol5_MinAbsEStateIndex	0.00837859		Mol2_TPSA	0.00138968		Mol5_fr_sulfide	0		Mol3_Chi0v	0.00611363
Mol2_Chi2v	0.00833896		Mol1_Chi3n	0.00136329		Mol5_fr_sulfonamd	0		Mol3_Chi2n	0.00611279
Mol5_BCUT2D_CHGHI	0.00832096		Mol4_MinAbsPartialCharge	0.00136174		Mol5_fr_sulfone	0		Mol3_SlogP_VSA2	0.00611254
Mol1_MaxPartialCharge	0.00825523		Mol1_Chi1v	0.001361		Mol5_fr_term_acetylene	0		Mol3_Chi0n	0.00611122
Mol5_MaxEStateIndex	0.00817138		Mol5_qed	0.00131202		Mol5_fr_tetrazole	0		Mol3_qed	0.00611078
Mol4_FractionCSP3	0.00811381		Mol2_FpDensityMorgan2	0.0012649		Mol5_fr_thiazole	0		Mol3_fr_ether	0.00611072
Mol5_NumHAcceptors	0.00805713		Mol4_FpDensityMorgan3	0.00126216		Mol5_fr_thiocyan	0		Mol3_NumHeterocycles	0.00611061
Mol5_FpDensityMorgan2	0.00804835		Mol2_NHOHCount	0.00121022		Mol5_fr_thiophene	0		Mol3_PEOE_VSA9	0.00611057
Mol5_Kappa3	0.00795556		Mol4_Chi3n	0.00119312		Mol5_fr_unbrch_alkane	0		Mol3_Chi3v	0.00611022
Mol5_HallKierAlpha	0.00782525		Mol5_FpDensityMorgan2	0.00118345		Mol5_fr_urea	0		Mol3_FractionCSP3	0.00610997
Mol5_MaxPartialCharge	0.007696		Mol1_VSA_EState3	0.00118288		Mol1_MinEStateIndex	0		Mol3_Chi3n	0.00610819
Mol5_MolWt	0.00769029		Mol4_Chi3v	0.00118157		Mol5_fr_methoxy	0		Mol3_fr_Al_OH	0.00610631
Mol5_fr_Al_OH_noTert	0.0076735		Mol3_EState_VSA10	0.00117002		Mol5_fr_lactone	0		Mol3_RingCount	0.00610511
Mol5_FpDensityMorgan3	0.00759589		Mol1_NumSaturatedHeterocycles	0.00115397		Mol5_fr_lactam	0		Mol3_PEOE_VSA10	0.00610451
Mol5_Chi2n	0.00754801		Mol2_FractionCSP3	0.00105375		Mol5_fr_ketone_Topliss	0		Mol3_Chi4n	0.00610402
Mol4_LabuteASA	0.00742987		Mol4_FpDensityMorgan1	0.00105023		Mol5_fr_aldehyde	0		Mol3_VSA_EState7	0.00610393
Mol5_BertzCT	0.0071246		Mol5_NOCount	0.000997477		Mol5_fr_alkyl_carbamate	0		Mol3_Phi	0.00610387
Mol5_LabuteASA	0.00709677		Mol2_MaxEStateIndex	0.000993992		Mol5_fr_alkyl_halide	0		Mol3_BCUT2D_MRLOW	0.00610382
Mol5_Kappa1	0.00689859		Mol1_NumHeteroatoms	0.000987103		Mol5_fr_allylic_oxid	0		Mol3_MolWt	0.00610311
Mol5_ExactMolWt	0.00686491		Mol3_BCUT2D_CHGHI	0.00094309		Mol5_fr_amide	0		Mol3_NHOHCount	0.00610021
Mol5_PEOE_VSA9	0.0066816		Mol5_AvgIpc	0.000940884		Mol5_fr_amidine	0		Mol3_FpDensityMorgan3	0.0060999
Mol5_SPS	0.00667826		Mol4_MolWt	0.000920022		Mol5_fr_aniline	0		Mol3_EState_VSA2	0.00609902
Mol2_fr_Al_OH_noTert	0.0065198		Mol3_Chi4v	0.000857915		Mol5_fr_aryl_methyl	0		Mol3_MinEStateIndex	0.00609866
Mol5_NumHeteroatoms	0.00651495		Mol5_MinAbsPartialCharge	0.000779846		Mol5_fr_azide	0		Mol3_PEOE_VSA1	0.00609766
Mol5_BalabanJ	0.00651449		Mol2_fr_Al_OH	0.000760532		Mol5_fr_azo	0		Mol3_Chi2v	0.00609641
Mol2_HeavyAtomCount	0.00646706		Mol2_Chi3n	0.000759694		Mol5_fr_barbitur	0		Mol3_VSA_EState1	0.0060939
Mol5_FpDensityMorgan1	0.00600355		Mol1_SMR_VSA5	0.000668723		Mol5_fr_benzene	0		Mol3_MolMR	0.00609206
Mol5_MolLogP	0.00597701		Mol4_MolLogP	0.000604562		Mol5_fr_benzodiazepine	0		Mol3_HeavyAtomMolWt	0.00608668
Mol5_MinEStateIndex	0.00582001		Mol4_BalabanJ	0.000558754		Mol5_fr_bicyclic	0		Mol3_HallKierAlpha	0.00603415
Mol5_FractionCSP3	0.00576243		Mol5_MinEStateIndex	0.000551002		Mol5_fr_diazo	0		Mol3_Kappa3	0.00603183
Mol5_Phi	0.00554407		Mol5_VSA_EState3	0.000532719		Mol5_fr_dihydropyridine	0		Mol3_EState_VSA9	0.00603146
Mol5_Chi4n	0.00539408		Mol2_BalabanJ	0.000405419		Mol5_fr_epoxide	0		Mol3_NumSaturatedRings	0.00603135
Mol5_NumValenceElectrons	0.00465771		Mol4_MaxAbsEStateIndex	0.000342642		Mol5_fr_ester	0		Mol3_Chi0	0.00603116
Mol5_Chi1v	0.00464523		Mol4_fr_term_acetylene	0		Mol5_fr_ether	0		Mol3_MaxPartialCharge	0.00603115
Mol5_Chi0v	0.00447954		Mol4_fr_pyridine	0		Mol5_fr_furan	0		Mol3_SMR_VSA5	0.00603096
Mol4_NumSaturatedCarbocycles	0		Mol4_fr_sulfone	0		Mol5_fr_guanido	0		Mol4_VSA_EState10	0
Mol5_fr_barbitur	0		Mol4_fr_sulfonamd	0		Mol5_fr_halogen	0		Mol4_EState_VSA8	0
Mol4_RingCount	0		Mol4_fr_sulfide	0		Mol5_fr_hdrzine	0		Mol4_VSA_EState9	0
Mol4_EState_VSA8	0		Mol1_fr_hdrzine	0		Mol5_fr_hdrzone	0		Mol5_fr_azo	0
Mol4_EState_VSA7	0		Mol4_fr_quatN	0		Mol5_fr_imidazole	0		Mol4_VSA_EState1	0
Mol5_fr_dihydropyridine	0		Mol4_VSA_EState9	0		Mol5_fr_imide	0		Mol4_VSA_EState2	0
Mol5_PEOE_VSA11	0		Mol4_fr_thiazole	0		Mol5_fr_isocyan	0		Mol5_fr_aryl_methyl	0
Mol5_fr_ketone	0		Mol4_fr_thiocyan	0		Mol5_fr_isothiocyan	0		Mol5_fr_azide	0
Mol5_fr_diazo	0		Mol4_fr_tetrazole	0		Mol5_fr_ketone	0		Mol4_VSA_EState4	0
Mol5_fr_bicyclic	0		Mol4_fr_piperzine	0		Mol5_EState_VSA2	0		Mol5_fr_aniline	0
Mol5_fr_benzodiazepine	0		Mol4_fr_prisulfonamd	0		Mol5_EState_VSA11	0		Mol4_VSA_EState5	0
Mol4_EState_VSA6	0		Mol4_fr_priamide	0		Mol5_EState_VSA10	0		Mol4_VSA_EState6	0
Mol5_fr_benzene	0		Mol4_fr_morpholine	0		Mol1_qed	0		Mol4_fr_thiazole	0
Mol4_EState_VSA5	0		Mol1_fr_guanido	0		Mol4_fr_prisulfonamd	0		Mol4_EState_VSA6	0
Mol4_EState_VSA4	0		Mol4_fr_nitrile	0		Mol4_fr_pyridine	0		Mol4_EState_VSA7	0
Mol4_EState_VSA3	0		Mol1_fr_halogen	0		Mol4_fr_quatN	0		Mol5_fr_benzene	0
Mol5_SMR_VSA7	0		Mol4_fr_nitro	0		Mol4_fr_sulfide	0		Mol4_SlogP_VSA4	0
Mol5_fr_azo	0		Mol4_fr_nitro_arom	0		Mol4_fr_sulfonamd	0		Mol4_SlogP_VSA5	0
Mol5_fr_azide	0		Mol4_fr_nitro_arom_nonortho	0		Mol4_fr_sulfone	0		Mol4_SlogP_VSA6	0
Mol5_SMR_VSA8	0		Mol4_fr_nitroso	0		Mol4_fr_term_acetylene	0		Mol4_SlogP_VSA7	0
Mol4_EState_VSA2	0		Mol4_fr_oxazole	0		Mol4_fr_tetrazole	0		Mol4_SlogP_VSA8	0
Mol5_fr_aryl_methyl	0		Mol4_fr_oxime	0		Mol4_fr_thiazole	0		Mol4_SlogP_VSA9	0
Mol4_EState_VSA11	0		Mol4_fr_para_hydroxylation	0		Mol4_fr_thiocyan	0		Mol5_fr_barbitur	0
Mol5_fr_aniline	0		Mol4_fr_phenol	0		Mol4_fr_thiophene	0		Mol5_EState_VSA6	0
Mol4_EState_VSA10	0		Mol4_fr_phenol_noOrthoHbond	0		Mol4_fr_unbrch_alkane	0		Mol4_EState_VSA10	0
Mol5_fr_amidine	0		Mol4_fr_phos_acid	0		Mol4_fr_urea	0		Mol4_EState_VSA11	0
Mol5_fr_amide	0		Mol4_fr_phos_ester	0		Mol1_SPS	0		Mol4_EState_VSA2	0
Mol5_fr_ketone_Topliss	0		Mol4_fr_piperdine	0		Mol5_MinEStateIndex	0		Mol4_EState_VSA3	0
Mol4_fr_Al_COO	0		Mol4_fr_unbrch_alkane	0		Mol5_EState_VSA1	0		Mol4_EState_VSA4	0
Mol4_SlogP_VSA9	0		Mol4_fr_thiophene	0		Mol5_qed	0		Mol4_EState_VSA5	0
Mol4_VSA_EState1	0		Mol4_NumSaturatedCarbocycles	0		Mol5_SPS	0		Mol5_fr_amidine	0
Mol4_VSA_EState10	0		Mol4_fr_urea	0		Mol5_MolWt	0		Mol5_fr_alkyl_halide	0
Mol5_fr_epoxide	0		Mol4_VSA_EState1	0		Mol5_HeavyAtomMolWt	0		Mol5_fr_amide	0
Mol4_NumSaturatedHeterocycles	0		Mol1_fr_N_O	0		Mol5_ExactMolWt	0		Mol5_fr_allylic_oxid	0
Mol4_NumHeterocycles	0		Mol1_fr_NH2	0		Mol5_NumValenceElectrons	0		Mol4_NumUnspecifiedAtomStereoCenters	0
Mol5_fr_furan	0		Mol1_fr_NH1	0		Mol5_NumRadicalElectrons	0		Mol5_fr_Ndealkylation1	0
Mol5_fr_guanido	0		Mol1_fr_NH0	0		Mol5_MaxPartialCharge	0		Mol4_RingCount	0
Mol5_fr_halogen	0		Mol4_VSA_EState10	0		Mol5_MinPartialCharge	0		Mol5_EState_VSA5	0
Mol4_NumBridgeheadAtoms	0		Mol1_fr_Imine	0		Mol5_MaxAbsPartialCharge	0		Mol5_EState_VSA4	0
Mol4_SlogP_VSA8	0		Mol1_fr_HOCCN	0		Mol5_MinAbsPartialCharge	0		Mol5_fr_N_O	0
Mol4_NumAromaticRings	0		Mol1_fr_imide	0		Mol5_FpDensityMorgan1	0		Mol5_EState_VSA3	0
Mol4_NumAromaticHeterocycles	0		Mol1_fr_azide	0		Mol5_FpDensityMorgan2	0		Mol5_EState_VSA2	0
Mol4_NumAromaticCarbocycles	0		Mol4_EState_VSA8	0		Mol5_FpDensityMorgan3	0		Mol5_EState_VSA11	0
Mol4_NumAmideBonds	0		Mol1_fr_C_S	0		Mol4_fr_priamide	0		Mol5_EState_VSA10	0
Mol5_fr_hdrzone	0		Mol4_EState_VSA7	0		Mol4_fr_piperzine	0		Mol5_fr_NH2	0
Mol4_NumAliphaticRings	0		Mol4_EState_VSA6	0		Mol4_fr_piperdine	0		Mol5_SlogP_VSA9	0
Mol4_NumAliphaticHeterocycles	0		Mol1_fr_C_O_noCOO	0		Mol4_fr_phos_ester	0		Mol4_fr_Al_COO	0
Mol4_NumAliphaticCarbocycles	0		Mol4_EState_VSA5	0		Mol3_NumHDonors	0		Mol5_VSA_EState1	0
Mol4_VSA_EState2	0		Mol1_fr_C_O	0		Mol4_fr_ester	0		Mol5_VSA_EState10	0
Mol4_NumSaturatedRings	0		Mol1_fr_Ndealkylation1	0		Mol4_fr_ether	0		Mol4_NumSpiroAtoms	0
Mol4_NumSpiroAtoms	0		Mol1_fr_Ndealkylation2	0		Mol4_fr_furan	0		Mol4_NumSaturatedRings	0
Mol5_fr_imidazole	0		Mol1_fr_Nhpyrrole	0		Mol4_fr_guanido	0		Mol4_NumSaturatedHeterocycles	0
Mol4_NumUnspecifiedAtomStereoCenters	0		Mol4_VSA_EState2	0		Mol4_fr_halogen	0		Mol4_NumAromaticRings	0
Mol4_VSA_EState9	0		Mol1_fr_aryl_methyl	0		Mol4_fr_hdrzine	0		Mol4_NumAliphaticCarbocycles	0
Mol5_fr_imide	0		Mol4_fr_methoxy	0		Mol4_fr_hdrzone	0		Mol4_NumAliphaticHeterocycles	0
Mol5_fr_isocyan	0		Mol1_fr_hdrzone	0		Mol4_fr_imidazole	0		Mol4_NumAliphaticRings	0
Mol4_VSA_EState6	0		Mol4_VSA_EState6	0		Mol4_fr_imide	0		Mol4_NumAmideBonds	0
Mol4_VSA_EState5	0		Mol1_fr_amidine	0		Mol4_fr_isocyan	0		Mol4_NumAromaticCarbocycles	0
Mol4_VSA_EState4	0		Mol4_VSA_EState5	0		Mol4_fr_isothiocyan	0		Mol4_NumAromaticHeterocycles	0
Mol5_fr_ether	0		Mol1_fr_amide	0		Mol4_fr_ketone	0		Mol5_fr_alkyl_carbamate	0
Mol5_fr_isothiocyan	0		Mol1_fr_allylic_oxid	0		Mol4_fr_ketone_Topliss	0		Mol4_NumSaturatedCarbocycles	0
Mol5_fr_ester	0		Mol1_fr_alkyl_halide	0		Mol4_fr_lactam	0		Mol4_NumBridgeheadAtoms	0
Mol5_fr_hdrzine	0		Mol1_fr_alkyl_carbamate	0		Mol4_fr_lactone	0		Mol5_fr_aldehyde	0
Mol4_SMR_VSA8	0		Mol5_NumRadicalElectrons	0		Mol4_fr_methoxy	0		Mol5_fr_SH	0
Mol4_SlogP_VSA7	0		Mol4_VSA_EState4	0		Mol4_fr_morpholine	0		Mol5_fr_Nhpyrrole	0
Mol5_fr_prisulfonamd	0		Mol1_fr_aldehyde	0		Mol4_fr_nitrile	0		Mol4_NumHeterocycles	0
Mol5_fr_piperzine	0		Mol1_fr_imidazole	0		Mol4_fr_nitro	0		Mol5_fr_Ndealkylation2	0
Mol5_fr_piperdine	0		Mol1_fr_SH	0		Mol4_fr_nitro_arom	0		Mol4_SlogP_VSA3	0
Mol5_fr_phos_ester	0		Mol1_fr_aniline	0		Mol4_fr_nitro_arom_nonortho	0		Mol4_SlogP_VSA11	0
Mol5_PEOE_VSA6	0		Mol4_fr_ketone	0		Mol4_fr_nitroso	0		Mol5_fr_benzodiazepine	0
Mol5_fr_phos_acid	0		Mol1_fr_furan	0		Mol4_fr_oxazole	0		Mol5_fr_phos_ester	0
Mol5_SMR_VSA4	0		Mol4_fr_N_O	0		Mol4_fr_oxime	0		Mol5_fr_phenol_noOrthoHbond	0
Mol5_PEOE_VSA5	0		Mol4_fr_C_O_noCOO	0		Mol4_fr_para_hydroxylation	0		Mol5_fr_phenol	0
Mol5_fr_phenol_noOrthoHbond	0		Mol4_fr_C_S	0		Mol4_fr_phenol	0		Mol5_fr_para_hydroxylation	0
Mol5_fr_phenol	0		Mol4_fr_HOCCN	0		Mol4_fr_phenol_noOrthoHbond	0		Mol5_fr_oxime	0
Mol5_fr_para_hydroxylation	0		Mol4_fr_Imine	0		Mol4_fr_phos_acid	0		Mol5_fr_oxazole	0
Mol5_fr_oxime	0		Mol4_fr_NH0	0		Mol5_BCUT2D_MWHI	0		Mol5_fr_nitroso	0
Mol5_fr_oxazole	0		Mol4_fr_NH1	0		Mol5_BCUT2D_MWLOW	0		Mol5_fr_nitro_arom_nonortho	0
Mol5_PEOE_VSA4	0		Mol4_fr_NH2	0		Mol5_BCUT2D_CHGHI	0		Mol5_fr_nitro_arom	0
Mol5_PEOE_VSA3	0		Mol4_fr_Ndealkylation1	0		Mol5_PEOE_VSA2	0		Mol5_fr_nitro	0
Mol5_fr_nitroso	0		Mol4_fr_COO2	0		Mol5_PEOE_VSA4	0		Mol5_fr_nitrile	0
Mol5_fr_priamide	0		Mol4_fr_Ndealkylation2	0		Mol5_PEOE_VSA5	0		Mol5_fr_morpholine	0
Mol5_fr_pyridine	0		Mol4_fr_Nhpyrrole	0		Mol5_PEOE_VSA6	0		Mol5_fr_methoxy	0
Mol4_SlogP_VSA6	0		Mol4_fr_SH	0		Mol5_PEOE_VSA7	0		Mol5_fr_lactone	0
Mol5_fr_quatN	0		Mol1_fr_dihydropyridine	0		Mol5_PEOE_VSA8	0		Mol5_fr_lactam	0
Mol5_SMR_VSA10	0		Mol4_fr_aldehyde	0		Mol5_PEOE_VSA9	0		Mol5_fr_ketone_Topliss	0
Mol5_PEOE_VSA8	0		Mol4_NumBridgeheadAtoms	0		Mol5_SMR_VSA1	0		Mol5_fr_phos_acid	0
Mol5_fr_urea	0		Mol4_fr_alkyl_carbamate	0		Mol5_SMR_VSA10	0		Mol5_fr_piperdine	0
Mol5_fr_unbrch_alkane	0		Mol4_fr_C_O	0		Mol5_SMR_VSA2	0		Mol4_SlogP_VSA12	0
Mol5_fr_thiophene	0		Mol4_fr_COO	0		Mol5_SMR_VSA3	0		Mol5_fr_piperzine	0
Mol5_fr_thiocyan	0		Mol4_fr_lactone	0		Mol5_SMR_VSA4	0		Mol1_NumRadicalElectrons	0
Mol5_fr_thiazole	0		Mol1_fr_barbitur	0		Mol5_SMR_VSA5	0		Mol5_fr_urea	0
Mol5_fr_tetrazole	0		Mol4_NumSaturatedRings	0		Mol5_SMR_VSA6	0		Mol5_fr_unbrch_alkane	0
Mol5_fr_term_acetylene	0		Mol4_NumSpiroAtoms	0		Mol5_SMR_VSA7	0		Mol5_fr_thiophene	0
Mol5_PEOE_VSA7	0		Mol4_NumUnspecifiedAtomStereoCenters	0		Mol5_SMR_VSA8	0		Mol5_fr_thiocyan	0
Mol5_fr_sulfone	0		Mol1_fr_benzene	0		Mol5_SMR_VSA9	0		Mol5_fr_thiazole	0
Mol5_fr_sulfonamd	0		Mol4_RingCount	0		Mol5_SlogP_VSA1	0		Mol5_fr_tetrazole	0
Mol5_SMR_VSA2	0		Mol1_fr_benzodiazepine	0		Mol5_SlogP_VSA10	0		Mol5_fr_term_acetylene	0
Mol5_SMR_VSA3	0		Mol4_fr_Al_COO	0		Mol5_SlogP_VSA11	0		Mol5_fr_sulfone	0
Mol5_fr_sulfide	0		Mol1_fr_azo	0		Mol5_SlogP_VSA12	0		Mol5_fr_sulfonamd	0
Mol5_fr_nitro_arom_nonortho	0		Mol4_fr_Ar_OH	0		Mol5_SlogP_VSA2	0		Mol5_fr_sulfide	0
Mol5_fr_nitro_arom	0		Mol4_fr_ArN	0		Mol5_SlogP_VSA3	0		Mol5_fr_quatN	0
Mol5_fr_nitro	0		Mol4_fr_Ar_COO	0		Mol5_SlogP_VSA4	0		Mol5_fr_pyridine	0
Mol5_fr_nitrile	0		Mol4_NumHeterocycles	0		Mol5_SlogP_VSA5	0		Mol5_fr_prisulfonamd	0
Mol4_SMR_VSA3	0		Mol1_fr_bicyclic	0		Mol5_SlogP_VSA6	0		Mol5_fr_priamide	0
Mol4_SMR_VSA4	0		Mol1_fr_diazo	0		Mol5_SlogP_VSA7	0		Mol5_fr_ketone	0
Mol5_fr_lactone	0		Mol4_fr_Ar_N	0		Mol5_SlogP_VSA8	0		Mol5_fr_isothiocyan	0
Mol5_PEOE_VSA12	0		Mol4_fr_Ar_NH	0		Mol5_SlogP_VSA9	0		Mol5_fr_isocyan	0
Mol4_SMR_VSA7	0		Mol1_fr_epoxide	0		Mol5_TPSA	0		Mol5_fr_imide	0
Mol5_fr_alkyl_halide	0		Mol4_fr_alkyl_halide	0		Mol5_PEOE_VSA3	0		Mol4_PEOE_VSA8	0
Mol4_SMR_VSA9	0		Mol4_fr_allylic_oxid	0		Mol5_PEOE_VSA14	0		Mol5_fr_epoxide	0
Mol4_SlogP_VSA1	0		Mol4_fr_hdrzone	0		Mol5_BCUT2D_CHGLO	0		Mol5_fr_dihydropyridine	0
Mol4_SlogP_VSA10	0		Mol4_fr_ester	0		Mol5_PEOE_VSA13	0		Mol4_SMR_VSA10	0
Mol4_SlogP_VSA11	0		Mol4_fr_ether	0		Mol5_BCUT2D_LOGPHI	0		Mol4_SMR_VSA2	0
Mol4_SlogP_VSA12	0		Mol4_NumAliphaticCarbocycles	0		Mol5_BCUT2D_LOGPLOW	0		Mol4_SMR_VSA3	0
Mol5_fr_lactam	0		Mol4_fr_furan	0		Mol5_BCUT2D_MRHI	0		Mol4_SMR_VSA4	0
Mol4_SlogP_VSA3	0		Mol4_fr_guanido	0		Mol5_BCUT2D_MRLOW	0		Mol5_fr_diazo	0
Mol4_SlogP_VSA4	0		Mol4_fr_halogen	0		Mol5_AvgIpc	0		Mol5_fr_bicyclic	0
Mol4_SlogP_VSA5	0		Mol4_fr_hdrzine	0		Mol5_BalabanJ	0		Mol4_SMR_VSA7	0
Mol4_SMR_VSA2	0		Mol1_fr_ester	0		Mol5_BertzCT	0		Mol4_SMR_VSA8	0
Mol4_SMR_VSA10	0		Mol4_fr_amide	0		Mol5_Chi0	0		Mol4_SMR_VSA9	0
Mol5_fr_methoxy	0		Mol4_fr_imidazole	0		Mol5_Chi0n	0		Mol4_SlogP_VSA1	0
Mol4_PEOE_VSA14	0		Mol4_fr_imide	0		Mol5_Chi0v	0		Mol4_SlogP_VSA10	0
Mol5_fr_morpholine	0		Mol4_fr_isocyan	0		Mol5_Chi1	0		Mol5_SlogP_VSA7	0
Mol5_PEOE_VSA2	0		Mol4_fr_isothiocyan	0		Mol5_Chi1n	0		Mol4_PEOE_VSA7	0
Mol5_PEOE_VSA14	0		Mol4_NumSaturatedHeterocycles	0		Mol5_Chi1v	0		Mol4_PEOE_VSA6	0
Mol4_PEOE_VSA11	0		Mol4_fr_ketone_Topliss	0		Mol5_Chi2n	0		Mol4_PEOE_VSA5	0
Mol4_PEOE_VSA12	0		Mol4_fr_lactam	0		Mol5_Chi2v	0		Mol5_fr_ether	0
Mol4_PEOE_VSA13	0		Mol4_fr_epoxide	0		Mol5_Chi3n	0		Mol5_fr_imidazole	0
Mol4_PEOE_VSA2	0		Mol4_fr_dihydropyridine	0		Mol5_Chi3v	0		Mol5_fr_hdrzone	0
Mol5_PEOE_VSA13	0		Mol1_fr_COO	0		Mol5_Chi4n	0		Mol5_fr_hdrzine	0
Mol4_PEOE_VSA3	0		Mol4_fr_diazo	0		Mol5_Chi4v	0		Mol5_fr_halogen	0
Mol4_PEOE_VSA4	0		Mol4_NumAromaticRings	0		Mol5_HallKierAlpha	0		Mol5_fr_guanido	0
Mol4_PEOE_VSA5	0		Mol4_NumAromaticHeterocycles	0		Mol5_Ipc	0		Mol5_fr_furan	0
Mol4_PEOE_VSA6	0		Mol4_fr_amidine	0		Mol5_Kappa1	0		Mol5_fr_ester	0
Mol4_PEOE_VSA7	0		Mol4_fr_aniline	0		Mol5_Kappa2	0		Mol4_PEOE_VSA4	0
Mol4_PEOE_VSA8	0		Mol4_fr_aryl_methyl	0		Mol5_Kappa3	0		Mol4_PEOE_VSA11	0
Mol5_fr_allylic_oxid	0		Mol4_NumAromaticCarbocycles	0		Mol5_LabuteASA	0		Mol4_PEOE_VSA12	0
Mol5_fr_HOCCN	0		Mol4_fr_azide	0		Mol5_PEOE_VSA1	0		Mol4_PEOE_VSA13	0
Mol5_fr_alkyl_carbamate	0		Mol4_fr_azo	0		Mol5_PEOE_VSA10	0		Mol4_PEOE_VSA14	0
Mol4_fr_hdrzine	0		Mol4_NumAmideBonds	0		Mol5_PEOE_VSA11	0		Mol4_PEOE_VSA2	0
Mol4_fr_imidazole	0		Mol4_fr_barbitur	0		Mol5_PEOE_VSA12	0		Mol4_PEOE_VSA3	0
Mol4_fr_imide	0		Mol4_fr_benzene	0		Mol3_NumHeteroatoms	0		Mol5_SlogP_VSA8	0
Mol4_fr_isocyan	0		Mol4_fr_benzodiazepine	0		Mol3_NumBridgeheadAtoms	0		Mol4_fr_ArN	0
Mol4_fr_isothiocyan	0		Mol4_NumAliphaticRings	0		Mol3_NumHAcceptors	0		Mol5_SlogP_VSA6	0
Mol4_fr_ketone	0		Mol4_NumAliphaticHeterocycles	0		Mol1_fr_phenol	0		Mol5_fr_NH1	0
Mol4_fr_ketone_Topliss	0		Mol4_fr_bicyclic	0		Mol1_fr_ketone	0		Mol5_fr_Al_COO	0
Mol4_fr_lactam	0		Mol1_fr_COO2	0		Mol1_fr_ketone_Topliss	0		Mol5_fr_ArN	0
Mol4_fr_lactone	0		Mol2_fr_Ar_N	0		Mol1_fr_lactam	0		Mol5_fr_Ar_COO	0
Mol4_fr_methoxy	0		Mol1_fr_Ar_OH	0		Mol1_fr_lactone	0		Mol5_fr_Ar_N	0
Mol4_fr_morpholine	0		Mol5_fr_aldehyde	0		Mol1_fr_methoxy	0		Mol5_fr_Ar_NH	0
Mol4_fr_nitrile	0		Mol5_fr_alkyl_halide	0		Mol1_fr_morpholine	0		Mol5_fr_Ar_OH	0
Mol4_fr_nitro	0		Mol5_fr_allylic_oxid	0		Mol1_fr_nitrile	0		Mol5_fr_COO	0
Mol4_fr_nitro_arom	0		Mol5_fr_amide	0		Mol1_fr_nitro	0		Mol5_fr_COO2	0
Mol4_fr_nitro_arom_nonortho	0		Mol5_fr_amidine	0		Mol1_fr_nitro_arom	0		Mol4_fr_hdrzine	0
Mol4_fr_nitroso	0		Mol5_fr_aniline	0		Mol1_fr_nitro_arom_nonortho	0		Mol5_fr_C_O	0
Mol4_fr_hdrzone	0		Mol5_fr_aryl_methyl	0		Mol1_fr_nitroso	0		Mol5_NumRadicalElectrons	0
Mol5_EState_VSA8	0		Mol5_fr_azide	0		Mol1_fr_oxazole	0		Mol5_fr_C_O_noCOO	0
Mol4_fr_ArN	0		Mol5_fr_azo	0		Mol1_fr_oxime	0		Mol5_fr_C_S	0
Mol5_VSA_EState1	0		Mol5_fr_barbitur	0		Mol1_fr_para_hydroxylation	0		Mol5_fr_HOCCN	0
Mol5_NumAliphaticRings	0		Mol5_fr_benzene	0		Mol1_fr_phenol_noOrthoHbond	0		Mol4_fr_urea	0
Mol5_NumAliphaticHeterocycles	0		Mol5_fr_benzodiazepine	0		Mol1_fr_isocyan	0		Mol5_RingCount	0
Mol5_NumAliphaticCarbocycles	0		Mol5_fr_bicyclic	0		Mol1_fr_phos_acid	0		Mol5_NumUnspecifiedAtomStereoCenters	0
Mol5_SlogP_VSA10	0		Mol5_fr_diazo	0		Mol1_fr_phos_ester	0		Mol5_NumSpiroAtoms	0
Mol5_SlogP_VSA11	0		Mol5_fr_dihydropyridine	0		Mol1_fr_piperdine	0		Mol5_NumAromaticHeterocycles	0
Mol5_SlogP_VSA12	0		Mol5_fr_epoxide	0		Mol1_fr_piperzine	0		Mol5_NumAliphaticCarbocycles	0
Mol5_SlogP_VSA3	0		Mol5_fr_ester	0		Mol1_fr_priamide	0		Mol5_NumAliphaticHeterocycles	0
Mol5_VSA_EState9	0		Mol5_fr_ether	0		Mol1_fr_prisulfonamd	0		Mol5_PEOE_VSA13	0
Mol5_SlogP_VSA4	0		Mol5_fr_furan	0		Mol1_fr_pyridine	0		Mol5_NumAliphaticRings	0
Mol4_fr_halogen	0		Mol5_fr_guanido	0		Mol1_fr_quatN	0		Mol5_NumAmideBonds	0
Mol5_VSA_EState6	0		Mol5_fr_alkyl_carbamate	0		Mol1_fr_sulfide	0		Mol5_NumAromaticCarbocycles	0
Mol5_VSA_EState5	0		Mol5_fr_SH	0		Mol1_fr_sulfonamd	0		Mol5_PEOE_VSA12	0
Mol5_VSA_EState4	0		Mol1_fr_Ar_NH	0		Mol1_fr_sulfone	0		Mol5_NumSaturatedRings	0
Mol5_VSA_EState2	0		Mol5_fr_Nhpyrrole	0		Mol1_fr_term_acetylene	0		Mol5_NumAromaticRings	0
Mol5_VSA_EState10	0		Mol1_EState_VSA4	0		Mol1_fr_tetrazole	0		Mol5_NumBridgeheadAtoms	0
Mol4_fr_oxazole	0		Mol5_fr_ArN	0		Mol1_fr_thiazole	0		Mol5_PEOE_VSA11	0
Mol4_fr_oxime	0		Mol5_fr_Ar_COO	0		Mol1_fr_isothiocyan	0		Mol5_NumHeterocycles	0
Mol4_fr_para_hydroxylation	0		Mol5_fr_Ar_N	0		Mol1_fr_imide	0		Mol5_NumSaturatedCarbocycles	0
Mol4_fr_phenol	0		Mol5_fr_Ar_NH	0		Mol1_MinAbsPartialCharge	0		Mol5_NumSaturatedHeterocycles	0
Mol4_fr_urea	0		Mol5_fr_Ar_OH	0		Mol1_fr_azide	0		Mol4_fr_unbrch_alkane	0
Mol5_NumRadicalElectrons	0		Mol5_fr_COO	0		Mol1_fr_NH2	0		Mol4_fr_thiophene	0
Mol5_EState_VSA7	0		Mol5_fr_COO2	0		Mol1_fr_N_O	0		Mol4_fr_thiocyan	0
Mol5_EState_VSA6	0		Mol5_fr_C_O	0		Mol1_fr_Ndealkylation1	0		Mol4_fr_priamide	0
Mol5_EState_VSA5	0		Mol5_fr_C_O_noCOO	0		Mol1_fr_Ndealkylation2	0		Mol4_fr_phenol	0
Mol5_SlogP_VSA5	0		Mol5_fr_C_S	0		Mol1_fr_Nhpyrrole	0		Mol4_fr_phenol_noOrthoHbond	0
Mol5_EState_VSA4	0		Mol5_fr_HOCCN	0		Mol1_fr_SH	0		Mol4_fr_phos_acid	0
Mol5_EState_VSA3	0		Mol5_fr_Imine	0		Mol1_fr_aldehyde	0		Mol4_fr_phos_ester	0
Mol5_EState_VSA2	0		Mol5_fr_NH0	0		Mol1_fr_alkyl_carbamate	0		Mol4_fr_piperdine	0
Mol5_EState_VSA11	0		Mol5_fr_NH1	0		Mol1_fr_alkyl_halide	0		Mol4_fr_piperzine	0
Mol5_EState_VSA10	0		Mol5_fr_NH2	0		Mol1_fr_allylic_oxid	0		Mol4_fr_prisulfonamd	0
Mol5_SlogP_VSA6	0		Mol5_fr_N_O	0		Mol1_fr_amide	0		Mol4_fr_oxime	0
Mol5_SlogP_VSA7	0		Mol5_fr_Ndealkylation1	0		Mol1_fr_amidine	0		Mol4_fr_pyridine	0
Mol5_SlogP_VSA9	0		Mol5_fr_Ndealkylation2	0		Mol1_fr_aniline	0		Mol4_fr_quatN	0
Mol5_SlogP_VSA8	0		Mol5_fr_halogen	0		Mol1_fr_aryl_methyl	0		Mol4_fr_sulfide	0
Mol4_fr_unbrch_alkane	0		Mol5_fr_hdrzine	0		Mol1_fr_azo	0		Mol4_fr_sulfonamd	0
Mol4_fr_thiophene	0		Mol5_fr_hdrzone	0		Mol1_fr_imidazole	0		Mol4_fr_sulfone	0
Mol4_fr_thiocyan	0		Mol5_fr_imidazole	0		Mol1_fr_barbitur	0		Mol4_fr_term_acetylene	0
Mol4_fr_prisulfonamd	0		Mol5_fr_piperzine	0		Mol1_fr_benzene	0		Mol4_fr_para_hydroxylation	0
Mol4_fr_phenol_noOrthoHbond	0		Mol5_fr_priamide	0		Mol1_fr_benzodiazepine	0		Mol4_fr_oxazole	0
Mol4_fr_phos_acid	0		Mol5_fr_prisulfonamd	0		Mol1_fr_bicyclic	0		Mol4_fr_hdrzone	0
Mol4_fr_phos_ester	0		Mol5_fr_pyridine	0		Mol1_fr_diazo	0		Mol4_fr_lactam	0
Mol4_fr_piperdine	0		Mol5_fr_quatN	0		Mol1_fr_dihydropyridine	0		Mol4_fr_imidazole	0
Mol4_fr_piperzine	0		Mol5_fr_sulfide	0		Mol1_fr_epoxide	0		Mol4_fr_imide	0
Mol4_fr_priamide	0		Mol5_fr_sulfonamd	0		Mol1_fr_ester	0		Mol4_fr_isocyan	0
Mol4_fr_pyridine	0		Mol5_fr_sulfone	0		Mol1_fr_ether	0		Mol4_fr_isothiocyan	0
Mol4_fr_thiazole	0		Mol5_fr_term_acetylene	0		Mol1_fr_furan	0		Mol4_fr_ketone	0
Mol4_fr_quatN	0		Mol5_fr_tetrazole	0		Mol1_fr_guanido	0		Mol4_fr_ketone_Topliss	0
Mol4_fr_sulfide	0		Mol5_fr_thiazole	0		Mol1_fr_halogen	0		Mol4_fr_lactone	0
Mol4_fr_sulfonamd	0		Mol5_fr_thiocyan	0		Mol1_fr_hdrzine	0		Mol4_fr_nitroso	0
Mol4_fr_sulfone	0		Mol5_fr_thiophene	0		Mol1_fr_hdrzone	0		Mol4_fr_methoxy	0
Mol4_fr_term_acetylene	0		Mol5_fr_unbrch_alkane	0		Mol1_fr_thiocyan	0		Mol4_fr_morpholine	0
Mol4_fr_tetrazole	0		Mol5_fr_urea	0		Mol1_fr_thiophene	0		Mol4_fr_nitrile	0
Mol5_NumAmideBonds	0		Mol1_MolWt	0		Mol1_fr_unbrch_alkane	0		Mol4_fr_nitro	0
Mol5_NumAromaticCarbocycles	0		Mol1_EState_VSA3	0		Mol2_PEOE_VSA11	0		Mol4_fr_nitro_arom	0
Mol5_NumAromaticHeterocycles	0		Mol1_EState_VSA2	0		Mol2_Chi2n	0		Mol4_fr_nitro_arom_nonortho	0
Mol4_fr_SH	0		Mol1_EState_VSA11	0		Mol2_Chi2v	0		Mol5_PEOE_VSA14	0
Mol5_fr_C_S	0		Mol5_fr_piperdine	0		Mol2_Chi3n	0		Mol5_PEOE_VSA2	0
Mol4_fr_C_O_noCOO	0		Mol5_fr_phos_ester	0		Mol2_Chi3v	0		Mol5_PEOE_VSA3	0
Mol4_fr_C_S	0		Mol5_fr_phos_acid	0		Mol2_Chi4n	0		Mol4_fr_Imine	0
Mol4_fr_HOCCN	0		Mol5_fr_morpholine	0		Mol2_Chi4v	0		Mol5_VSA_EState5	0
Mol4_fr_Imine	0		Mol5_fr_imide	0		Mol2_HallKierAlpha	0		Mol4_fr_C_O	0
Mol4_fr_NH0	0		Mol5_fr_isocyan	0		Mol2_Ipc	0		Mol4_fr_C_O_noCOO	0
Mol5_fr_C_O_noCOO	0		Mol5_fr_isothiocyan	0		Mol2_Kappa1	0		Mol5_SMR_VSA9	0
Mol4_fr_NH1	0		Mol5_fr_ketone	0		Mol2_Kappa2	0		Mol4_fr_C_S	0
Mol5_fr_C_O	0		Mol5_fr_ketone_Topliss	0		Mol2_Kappa3	0		Mol4_fr_HOCCN	0
Mol5_fr_COO2	0		Mol5_fr_lactam	0		Mol2_LabuteASA	0		Mol4_fr_NH0	0
Mol5_fr_COO	0		Mol5_fr_lactone	0		Mol2_PEOE_VSA1	0		Mol5_VSA_EState4	0
Mol4_fr_NH2	0		Mol5_fr_methoxy	0		Mol2_PEOE_VSA10	0		Mol4_fr_NH1	0
Mol4_fr_N_O	0		Mol5_fr_nitrile	0		Mol2_PEOE_VSA12	0		Mol5_SMR_VSA8	0
Mol4_fr_Ndealkylation1	0		Mol5_fr_phenol_noOrthoHbond	0		Mol1_fr_urea	0		Mol4_fr_NH2	0
Mol4_fr_Ndealkylation2	0		Mol5_fr_nitro	0		Mol2_PEOE_VSA13	0		Mol5_SMR_VSA7	0
Mol5_fr_Imine	0		Mol5_fr_nitro_arom	0		Mol2_PEOE_VSA14	0		Mol5_SMR_VSA4	0
Mol4_fr_C_O	0		Mol5_fr_nitro_arom_nonortho	0		Mol2_PEOE_VSA2	0		Mol5_VSA_EState6	0
Mol4_fr_COO2	0		Mol5_fr_nitroso	0		Mol2_PEOE_VSA3	0		Mol4_fr_COO2	0
Mol5_fr_Ndealkylation2	0		Mol5_fr_oxazole	0		Mol2_PEOE_VSA4	0		Mol4_fr_COO	0
Mol4_fr_Ar_COO	0		Mol5_fr_oxime	0		Mol2_PEOE_VSA5	0		Mol4_fr_Ndealkylation1	0
Mol5_fr_aldehyde	0		Mol5_fr_para_hydroxylation	0		Mol2_PEOE_VSA6	0		Mol5_VSA_EState2	0
Mol5_SMR_VSA9	0		Mol5_fr_phenol	0		Mol2_PEOE_VSA7	0		Mol5_SlogP_VSA5	0
Mol4_fr_Ar_N	0		Mol1_EState_VSA5	0		Mol2_PEOE_VSA8	0		Mol5_fr_NH0	0
Mol5_fr_SH	0		Mol5_fr_Al_COO	0		Mol2_PEOE_VSA9	0		Mol4_fr_tetrazole	0
Mol5_fr_Nhpyrrole	0		Mol1_EState_VSA6	0		Mol2_SMR_VSA1	0		Mol4_fr_Ar_COO	0
Mol5_fr_Ndealkylation1	0		Mol5_SlogP_VSA8	0		Mol2_SMR_VSA10	0		Mol4_fr_Ar_N	0
Mol5_fr_NH0	0		Mol1_NumBridgeheadAtoms	0		Mol2_SMR_VSA2	0		Mol5_fr_Imine	0
Mol4_fr_Ar_NH	0		Mol1_NumAromaticRings	0		Mol2_SMR_VSA3	0		Mol4_fr_Ar_NH	0
Mol5_fr_N_O	0		Mol5_SMR_VSA10	0		Mol2_Chi1v	0		Mol5_SlogP_VSA1	0
Mol5_fr_NH2	0		Mol5_SMR_VSA2	0		Mol2_Chi1n	0		Mol5_SlogP_VSA4	0
Mol4_fr_Ar_OH	0		Mol5_SMR_VSA3	0		Mol2_Chi1	0		Mol5_SlogP_VSA3	0
Mol5_fr_NH1	0		Mol5_SMR_VSA4	0		Mol2_Chi0v	0		Mol5_SlogP_VSA12	0
Mol4_fr_COO	0		Mol1_NumAromaticHeterocycles	0		Mol1_MinPartialCharge	0		Mol5_SlogP_VSA11	0
Mol4_fr_Nhpyrrole	0		Mol5_SMR_VSA7	0		Mol1_MaxPartialCharge	0		Mol4_fr_Ar_OH	0
Mol5_fr_Ar_OH	0		Mol5_SMR_VSA8	0		Mol2_MinEStateIndex	0		Mol5_SlogP_VSA10	0
Mol5_NumAromaticRings	0		Mol5_SMR_VSA9	0		Mol2_SPS	0		Mol4_fr_N_O	0
Mol5_fr_Ar_NH	0		Mol5_SlogP_VSA1	0		Mol2_MolWt	0		Mol4_fr_Ndealkylation2	0
Mol4_fr_epoxide	0		Mol5_SlogP_VSA10	0		Mol2_HeavyAtomMolWt	0		Mol5_PEOE_VSA4	0
Mol4_fr_ester	0		Mol5_SlogP_VSA11	0		Mol2_ExactMolWt	0		Mol4_fr_ether	0
Mol4_fr_ether	0		Mol5_SlogP_VSA12	0		Mol2_NumValenceElectrons	0		Mol4_fr_benzodiazepine	0
Mol4_fr_furan	0		Mol1_NumAromaticCarbocycles	0		Mol2_NumRadicalElectrons	0		Mol4_fr_bicyclic	0
Mol5_fr_Al_COO	0		Mol5_SlogP_VSA3	0		Mol2_MaxPartialCharge	0		Mol4_fr_diazo	0
Mol4_fr_guanido	0		Mol5_SlogP_VSA4	0		Mol2_MinPartialCharge	0		Mol4_fr_dihydropyridine	0
Mol5_RingCount	0		Mol5_SlogP_VSA5	0		Mol2_MaxAbsPartialCharge	0		Mol4_fr_epoxide	0
Mol5_SlogP_VSA1	0		Mol5_SlogP_VSA6	0		Mol2_MinAbsPartialCharge	0		Mol4_fr_ester	0
Mol5_NumUnspecifiedAtomStereoCenters	0		Mol5_PEOE_VSA8	0		Mol2_FpDensityMorgan1	0		Mol4_fr_furan	0
Mol5_NumSpiroAtoms	0		Mol5_PEOE_VSA7	0		Mol2_FpDensityMorgan2	0		Mol5_PEOE_VSA8	0
Mol5_NumSaturatedRings	0		Mol5_PEOE_VSA6	0		Mol2_FpDensityMorgan3	0		Mol4_fr_guanido	0
Mol5_NumSaturatedHeterocycles	0		Mol4_EState_VSA3	0		Mol2_BCUT2D_MWHI	0		Mol5_PEOE_VSA6	0
Mol5_NumSaturatedCarbocycles	0		Mol1_fr_Ar_N	0		Mol2_BCUT2D_MWLOW	0		Mol4_fr_halogen	0
Mol5_NumHeterocycles	0		Mol1_fr_Ar_COO	0		Mol2_BCUT2D_CHGHI	0		Mol5_VSA_EState9	0
Mol5_NumBridgeheadAtoms	0		Mol1_fr_ArN	0		Mol2_BCUT2D_CHGLO	0		Mol5_EState_VSA8	0
Mol4_fr_dihydropyridine	0		Mol1_fr_Al_COO	0		Mol2_BCUT2D_LOGPHI	0		Mol5_PEOE_VSA5	0
Mol4_fr_diazo	0		Mol1_SlogP_VSA5	0		Mol2_BCUT2D_LOGPLOW	0		Mol5_PEOE_VSA7	0
Mol4_fr_bicyclic	0		Mol1_NumUnspecifiedAtomStereoCenters	0		Mol2_BCUT2D_MRHI	0		Mol4_fr_benzene	0
Mol5_fr_Ar_N	0		Mol1_NumSpiroAtoms	0		Mol2_BCUT2D_MRLOW	0		Mol4_fr_Nhpyrrole	0
Mol4_fr_aldehyde	0		Mol1_SlogP_VSA6	0		Mol2_AvgIpc	0		Mol4_fr_allylic_oxid	0
Mol4_fr_alkyl_halide	0		Mol1_NumSaturatedCarbocycles	0		Mol2_BalabanJ	0		Mol4_fr_SH	0
Mol4_fr_allylic_oxid	0		Mol5_PEOE_VSA5	0		Mol2_BertzCT	0		Mol4_fr_aldehyde	0
Mol4_fr_amide	0		Mol1_SlogP_VSA7	0		Mol2_Chi0	0		Mol5_SMR_VSA3	0
Mol4_fr_amidine	0		Mol5_PEOE_VSA11	0		Mol2_Chi0n	0		Mol5_SMR_VSA2	0
Mol4_fr_aniline	0		Mol5_PEOE_VSA12	0		Mol1_fr_NH1	0		Mol4_fr_alkyl_carbamate	0
Mol5_fr_Ar_COO	0		Mol5_PEOE_VSA13	0		Mol1_fr_NH0	0		Mol4_fr_alkyl_halide	0
Mol4_fr_benzodiazepine	0		Mol5_PEOE_VSA14	0		Mol1_fr_Imine	0		Mol4_fr_amide	0
Mol4_fr_aryl_methyl	0		Mol5_PEOE_VSA2	0		Mol1_SMR_VSA10	0		Mol4_fr_barbitur	0
Mol4_fr_azide	0		Mol5_PEOE_VSA3	0		Mol1_PEOE_VSA10	0		Mol4_fr_amidine	0
Mol4_fr_azo	0		Mol5_PEOE_VSA4	0		Mol1_PEOE_VSA11	0		Mol4_fr_aniline	0
Mol4_fr_barbitur	0		Mol5_SlogP_VSA7	0		Mol1_PEOE_VSA12	0		Mol4_fr_aryl_methyl	0
Mol5_fr_ArN	0		Mol5_SlogP_VSA9	0		Mol1_PEOE_VSA13	0		Mol5_SMR_VSA10	0
Mol4_fr_benzene	0		Mol5_RingCount	0		Mol1_PEOE_VSA14	0		Mol4_fr_azide	0
Mol4_fr_alkyl_carbamate	0		Mol1_NumAmideBonds	0		Mol1_PEOE_VSA2	0		Mol4_fr_azo	0
Mol1_SlogP_VSA9	0		Mol5_NumAliphaticHeterocycles	0		Mol1_PEOE_VSA3	0		Mol5_EState_VSA7	0
Mol1_NumRadicalElectrons	0		Mol5_NumAliphaticRings	0		Mol1_PEOE_VSA4	0		Mol1_SMR_VSA2	0
Mol2_PEOE_VSA13	0		Mol5_NumAmideBonds	0		Mol1_PEOE_VSA5	0		Mol4_NumRadicalElectrons	0
Mol2_PEOE_VSA2	0		Mol5_NumAromaticCarbocycles	0		Mol1_PEOE_VSA6	0		Mol2_SMR_VSA8	0
Mol2_PEOE_VSA3	0		Mol5_NumAromaticHeterocycles	0		Mol1_PEOE_VSA7	0		Mol1_fr_tetrazole	0
Mol2_PEOE_VSA4	0		Mol5_NumAromaticRings	0		Mol1_PEOE_VSA8	0		Mol1_fr_thiazole	0
Mol2_PEOE_VSA5	0		Mol1_NumRadicalElectrons	0		Mol1_PEOE_VSA9	0		Mol1_fr_thiocyan	0
Mol2_PEOE_VSA6	0		Mol5_NumBridgeheadAtoms	0		Mol1_SMR_VSA1	0		Mol1_fr_thiophene	0
Mol2_PEOE_VSA7	0		Mol1_VSA_EState2	0		Mol1_SMR_VSA2	0		Mol1_fr_unbrch_alkane	0
Mol2_PEOE_VSA8	0		Mol1_VSA_EState10	0		Mol1_SlogP_VSA6	0		Mol1_fr_urea	0
Mol1_SMR_VSA10	0		Mol1_SlogP_VSA9	0		Mol1_SMR_VSA3	0		Mol2_NumRadicalElectrons	0
Mol2_SMR_VSA10	0		Mol5_NumHeterocycles	0		Mol1_SMR_VSA4	0		Mol2_PEOE_VSA12	0
Mol2_SMR_VSA2	0		Mol1_EState_VSA8	0		Mol1_SMR_VSA5	0		Mol2_PEOE_VSA13	0
Mol2_SMR_VSA3	0		Mol5_NumSaturatedCarbocycles	0		Mol1_SMR_VSA6	0		Mol2_PEOE_VSA14	0
Mol2_SMR_VSA4	0		Mol5_NumSaturatedHeterocycles	0		Mol1_SMR_VSA7	0		Mol2_PEOE_VSA2	0
Mol2_SMR_VSA7	0		Mol5_NumSaturatedRings	0		Mol1_SMR_VSA8	0		Mol2_PEOE_VSA3	0
Mol2_SMR_VSA8	0		Mol5_NumSpiroAtoms	0		Mol1_SMR_VSA9	0		Mol2_PEOE_VSA4	0
Mol2_SMR_VSA9	0		Mol5_NumUnspecifiedAtomStereoCenters	0		Mol1_SlogP_VSA1	0		Mol2_PEOE_VSA5	0
Mol2_SlogP_VSA1	0		Mol1_EState_VSA7	0		Mol1_SlogP_VSA10	0		Mol2_PEOE_VSA6	0
Mol2_SlogP_VSA10	0		Mol5_NumAliphaticCarbocycles	0		Mol1_SlogP_VSA11	0		Mol2_PEOE_VSA7	0
Mol2_SlogP_VSA11	0		Mol1_VSA_EState4	0		Mol1_SlogP_VSA12	0		Mol2_PEOE_VSA8	0
Mol2_SlogP_VSA12	0		Mol1_VSA_EState6	0		Mol1_SlogP_VSA2	0		Mol2_SMR_VSA10	0
Mol2_SlogP_VSA4	0		Mol5_EState_VSA7	0		Mol1_SlogP_VSA3	0		Mol2_SMR_VSA2	0
Mol2_SlogP_VSA5	0		Mol1_NumAliphaticCarbocycles	0		Mol1_SlogP_VSA4	0		Mol2_SMR_VSA3	0
Mol2_PEOE_VSA14	0		Mol5_EState_VSA10	0		Mol1_PEOE_VSA1	0		Mol2_SMR_VSA4	0
Mol2_PEOE_VSA12	0		Mol5_EState_VSA11	0		Mol1_LabuteASA	0		Mol1_fr_term_acetylene	0
Mol4_NumRadicalElectrons	0		Mol5_EState_VSA2	0		Mol1_Kappa3	0		Mol1_fr_sulfone	0
Mol1_SMR_VSA2	0		Mol5_EState_VSA3	0		Mol1_Kappa2	0		Mol1_fr_sulfonamd	0
Mol1_fr_quatN	0		Mol5_EState_VSA4	0		Mol1_FpDensityMorgan1	0		Mol1_fr_para_hydroxylation	0
Mol1_fr_sulfide	0		Mol5_EState_VSA5	0		Mol1_FpDensityMorgan2	0		Mol1_fr_methoxy	0
Mol1_fr_sulfonamd	0		Mol5_EState_VSA6	0		Mol1_FpDensityMorgan3	0		Mol1_fr_morpholine	0
Mol1_fr_sulfone	0		Mol5_EState_VSA8	0		Mol1_BCUT2D_MWHI	0		Mol1_fr_nitrile	0
Mol1_fr_term_acetylene	0		Mol5_VSA_EState9	0		Mol1_BCUT2D_MWLOW	0		Mol1_fr_nitro	0
Mol1_fr_tetrazole	0		Mol1_SlogP_VSA8	0		Mol1_BCUT2D_CHGHI	0		Mol1_fr_nitro_arom	0
Mol1_fr_thiazole	0		Mol5_VSA_EState1	0		Mol1_BCUT2D_CHGLO	0		Mol1_fr_nitro_arom_nonortho	0
Mol1_fr_thiocyan	0		Mol5_VSA_EState10	0		Mol1_BCUT2D_LOGPHI	0		Mol1_fr_nitroso	0
Mol1_fr_thiophene	0		Mol5_VSA_EState2	0		Mol1_BCUT2D_LOGPLOW	0		Mol1_fr_oxazole	0
Mol1_fr_unbrch_alkane	0		Mol5_VSA_EState4	0		Mol1_BCUT2D_MRHI	0		Mol1_fr_oxime	0
Mol1_fr_urea	0		Mol5_VSA_EState5	0		Mol1_BCUT2D_MRLOW	0		Mol1_fr_phenol	0
Mol1_SlogP_VSA12	0		Mol5_VSA_EState6	0		Mol1_AvgIpc	0		Mol1_fr_sulfide	0
Mol1_SlogP_VSA11	0		Mol1_VSA_EState9	0		Mol1_BalabanJ	0		Mol1_fr_phenol_noOrthoHbond	0
Mol2_NumRadicalElectrons	0		Mol4_EState_VSA4	0		Mol1_BertzCT	0		Mol1_fr_phos_acid	0
Mol1_SlogP_VSA10	0		Mol4_SlogP_VSA1	0		Mol1_Chi0	0		Mol1_fr_phos_ester	0
Mol1_SlogP_VSA1	0		Mol4_EState_VSA2	0		Mol1_Chi0n	0		Mol1_fr_piperdine	0
Mol1_SMR_VSA9	0		Mol3_PEOE_VSA13	0		Mol1_Chi0v	0		Mol1_fr_piperzine	0
Mol1_SMR_VSA8	0		Mol1_PEOE_VSA13	0		Mol1_Chi1	0		Mol1_fr_priamide	0
Mol1_SMR_VSA7	0		Mol2_EState_VSA4	0		Mol1_Chi1n	0		Mol1_fr_prisulfonamd	0
Mol1_SMR_VSA4	0		Mol2_EState_VSA3	0		Mol1_Chi1v	0		Mol1_fr_pyridine	0
Mol1_SMR_VSA3	0		Mol2_EState_VSA2	0		Mol1_Chi2n	0		Mol1_fr_quatN	0
Mol2_SlogP_VSA6	0		Mol2_EState_VSA11	0		Mol1_Chi2v	0		Mol2_SMR_VSA7	0
Mol2_SlogP_VSA7	0		Mol2_EState_VSA10	0		Mol1_Chi3n	0		Mol2_SMR_VSA9	0
Mol2_SlogP_VSA8	0		Mol3_PEOE_VSA11	0		Mol1_Chi3v	0		Mol1_fr_lactam	0
Mol2_SlogP_VSA9	0		Mol2_SlogP_VSA9	0		Mol1_Chi4n	0		Mol2_SlogP_VSA1	0
Mol2_NumSaturatedCarbocycles	0		Mol3_PEOE_VSA14	0		Mol1_Chi4v	0		Mol2_NumAmideBonds	0
Mol1_PEOE_VSA4	0		Mol2_EState_VSA6	0		Mol1_HallKierAlpha	0		Mol2_NumAromaticCarbocycles	0
Mol2_NumSpiroAtoms	0		Mol3_PEOE_VSA2	0		Mol1_Ipc	0		Mol2_NumAromaticHeterocycles	0
Mol1_PEOE_VSA3	0		Mol3_PEOE_VSA3	0		Mol1_Kappa1	0		Mol2_NumAromaticRings	0
Mol2_fr_Al_COO	0		Mol3_PEOE_VSA4	0		Mol1_SlogP_VSA5	0		Mol2_NumBridgeheadAtoms	0
Mol1_PEOE_VSA2	0		Mol3_PEOE_VSA5	0		Mol1_SlogP_VSA7	0		Mol2_NumSaturatedCarbocycles	0
Mol2_fr_ArN	0		Mol3_PEOE_VSA6	0		Mol1_fr_HOCCN	0		Mol2_NumSpiroAtoms	0
Mol2_fr_Ar_COO	0		Mol3_PEOE_VSA7	0		Mol1_RingCount	0		Mol2_fr_Al_COO	0
Mol2_fr_Ar_N	0		Mol3_PEOE_VSA8	0		Mol1_NumAromaticRings	0		Mol2_fr_ArN	0
Mol2_fr_Ar_NH	0		Mol3_PEOE_VSA9	0		Mol1_NumAtomStereoCenters	0		Mol2_fr_Ar_COO	0
Mol2_fr_Ar_OH	0		Mol2_EState_VSA5	0		Mol1_NumBridgeheadAtoms	0		Mol2_fr_Ar_N	0
Mol2_fr_COO	0		Mol2_EState_VSA7	0		Mol1_NumHAcceptors	0		Mol2_fr_Ar_NH	0
Mol2_fr_COO2	0		Mol3_SMR_VSA10	0		Mol1_NumHDonors	0		Mol2_fr_Ar_OH	0
Mol2_fr_C_O	0		Mol1_SMR_VSA3	0		Mol1_NumHeteroatoms	0		Mol2_fr_COO	0
Mol2_fr_C_O_noCOO	0		Mol2_NumAromaticRings	0		Mol1_NumHeterocycles	0		Mol2_fr_COO2	0
Mol2_fr_C_S	0		Mol2_NumAromaticHeterocycles	0		Mol1_NumRotatableBonds	0		Mol2_fr_C_O	0
Mol2_fr_HOCCN	0		Mol1_PEOE_VSA5	0		Mol1_NumSaturatedCarbocycles	0		Mol2_fr_C_O_noCOO	0
Mol2_fr_Imine	0		Mol2_NumAromaticCarbocycles	0		Mol1_NumSaturatedHeterocycles	0		Mol2_fr_C_S	0
Mol2_fr_NH0	0		Mol2_NumAmideBonds	0		Mol1_NumSaturatedRings	0		Mol2_fr_HOCCN	0
Mol2_fr_NH1	0		Mol2_NumAliphaticCarbocycles	0		Mol1_NumSpiroAtoms	0		Mol2_fr_Imine	0
Mol2_fr_NH2	0		Mol1_SMR_VSA2	0		Mol1_NumUnspecifiedAtomStereoCenters	0		Mol2_fr_NH0	0
Mol1_PEOE_VSA5	0		Mol2_VSA_EState9	0		Mol1_Phi	0		Mol2_NumAliphaticCarbocycles	0
Mol1_PEOE_VSA6	0		Mol2_VSA_EState6	0		Mol1_MolLogP	0		Mol2_VSA_EState9	0
Mol2_NumBridgeheadAtoms	0		Mol1_PEOE_VSA14	0		Mol1_SlogP_VSA8	0		Mol2_VSA_EState6	0
Mol2_VSA_EState2	0		Mol2_VSA_EState5	0		Mol1_MolMR	0		Mol2_EState_VSA10	0
Mol2_EState_VSA10	0		Mol2_VSA_EState4	0		Mol1_fr_Al_COO	0		Mol2_SlogP_VSA10	0
Mol2_EState_VSA11	0		Mol1_PEOE_VSA4	0		Mol1_fr_Al_OH	0		Mol2_SlogP_VSA11	0
Mol2_EState_VSA2	0		Mol2_VSA_EState2	0		Mol1_fr_Al_OH_noTert	0		Mol2_SlogP_VSA12	0
Mol2_EState_VSA3	0		Mol1_PEOE_VSA3	0		Mol1_fr_ArN	0		Mol2_SlogP_VSA4	0
Mol2_EState_VSA4	0		Mol2_VSA_EState10	0		Mol1_fr_Ar_COO	0		Mol2_SlogP_VSA5	0
Mol2_EState_VSA5	0		Mol1_PEOE_VSA2	0		Mol1_fr_Ar_N	0		Mol2_SlogP_VSA6	0
Mol2_EState_VSA6	0		Mol1_SMR_VSA4	0		Mol1_fr_Ar_NH	0		Mol2_SlogP_VSA7	0
Mol2_EState_VSA7	0		Mol2_SlogP_VSA8	0		Mol1_fr_Ar_OH	0		Mol2_SlogP_VSA8	0
Mol2_VSA_EState10	0		Mol3_SMR_VSA2	0		Mol1_fr_COO	0		Mol2_SlogP_VSA9	0
Mol2_VSA_EState4	0		Mol3_NumRadicalElectrons	0		Mol1_fr_COO2	0		Mol2_EState_VSA11	0
Mol2_NumAromaticRings	0		Mol3_VSA_EState2	0		Mol1_fr_C_O	0		Mol2_VSA_EState5	0
Mol2_VSA_EState5	0		Mol3_EState_VSA4	0		Mol1_fr_C_O_noCOO	0		Mol2_EState_VSA2	0
Mol2_VSA_EState6	0		Mol3_EState_VSA5	0		Mol1_fr_C_S	0		Mol2_EState_VSA3	0
Mol2_VSA_EState9	0		Mol3_EState_VSA6	0		Mol1_NumAromaticHeterocycles	0		Mol2_EState_VSA4	0
Mol1_PEOE_VSA8	0		Mol3_EState_VSA7	0		Mol1_NumAromaticCarbocycles	0		Mol2_EState_VSA5	0
Mol2_NumAliphaticCarbocycles	0		Mol2_SlogP_VSA10	0		Mol1_NumAmideBonds	0		Mol2_EState_VSA6	0
Mol1_PEOE_VSA7	0		Mol2_SlogP_VSA1	0		Mol1_NumAliphaticRings	0		Mol2_EState_VSA7	0
Mol2_NumAmideBonds	0		Mol2_SMR_VSA9	0		Mol1_SlogP_VSA9	0		Mol2_VSA_EState10	0
Mol2_NumAromaticCarbocycles	0		Mol3_VSA_EState10	0		Mol1_TPSA	0		Mol2_VSA_EState2	0
Mol2_NumAromaticHeterocycles	0		Mol2_SMR_VSA8	0		Mol1_EState_VSA1	0		Mol2_VSA_EState4	0
Mol1_fr_pyridine	0		Mol2_SlogP_VSA11	0		Mol1_EState_VSA10	0		Mol1_fr_lactone	0
Mol1_fr_prisulfonamd	0		Mol3_VSA_EState4	0		Mol1_EState_VSA11	0		Mol1_fr_ketone_Topliss	0
Mol1_fr_priamide	0		Mol2_SMR_VSA7	0		Mol1_EState_VSA2	0		Mol2_fr_NH2	0
Mol1_fr_Nhpyrrole	0		Mol3_VSA_EState6	0		Mol1_EState_VSA3	0		Mol1_fr_Al_COO	0
Mol1_SlogP_VSA4	0		Mol2_SMR_VSA4	0		Mol1_EState_VSA4	0		Mol1_EState_VSA5	0
Mol1_NumSpiroAtoms	0		Mol3_VSA_EState9	0		Mol1_EState_VSA5	0		Mol1_EState_VSA6	0
Mol1_NumUnspecifiedAtomStereoCenters	0		Mol2_SMR_VSA3	0		Mol1_EState_VSA6	0		Mol1_EState_VSA7	0
Mol1_fr_Al_COO	0		Mol2_SMR_VSA2	0		Mol1_EState_VSA7	0		Mol1_EState_VSA8	0
Mol1_fr_ArN	0		Mol2_SMR_VSA10	0		Mol1_EState_VSA8	0		Mol1_PEOE_VSA3	0
Mol1_fr_Ar_COO	0		Mol3_EState_VSA3	0		Mol1_EState_VSA9	0		Mol1_VSA_EState10	0
Mol1_fr_Ar_N	0		Mol3_EState_VSA11	0		Mol1_VSA_EState1	0		Mol1_VSA_EState2	0
Mol1_fr_Ar_NH	0		Mol3_SMR_VSA3	0		Mol1_VSA_EState10	0		Mol1_VSA_EState4	0
Mol1_fr_Ar_OH	0		Mol3_SlogP_VSA11	0		Mol1_VSA_EState2	0		Mol1_PEOE_VSA2	0
Mol1_fr_COO	0		Mol3_SMR_VSA4	0		Mol1_VSA_EState3	0		Mol1_VSA_EState6	0
Mol1_fr_COO2	0		Mol2_SlogP_VSA7	0		Mol1_VSA_EState4	0		Mol1_PEOE_VSA14	0
Mol1_fr_C_O	0		Mol2_SlogP_VSA6	0		Mol1_VSA_EState5	0		Mol1_VSA_EState9	0
Mol1_fr_C_O_noCOO	0		Mol3_SMR_VSA7	0		Mol1_VSA_EState6	0		Mol1_PEOE_VSA13	0
Mol1_fr_C_S	0		Mol3_SMR_VSA8	0		Mol1_VSA_EState7	0		Mol1_NumAliphaticCarbocycles	0
Mol1_fr_HOCCN	0		Mol3_SMR_VSA9	0		Mol1_VSA_EState8	0		Mol1_NumAmideBonds	0
Mol1_fr_Imine	0		Mol3_SlogP_VSA1	0		Mol1_VSA_EState9	0		Mol1_NumAromaticCarbocycles	0
Mol1_fr_NH0	0		Mol3_SlogP_VSA10	0		Mol1_FractionCSP3	0		Mol1_NumAromaticHeterocycles	0
Mol1_fr_NH1	0		Mol3_SlogP_VSA12	0		Mol1_HeavyAtomCount	0		Mol1_NumAromaticRings	0
Mol1_fr_NH2	0		Mol2_SlogP_VSA12	0		Mol1_NHOHCount	0		Mol1_NumBridgeheadAtoms	0
Mol1_fr_N_O	0		Mol2_SlogP_VSA5	0		Mol1_NOCount	0		Mol1_NumSaturatedCarbocycles	0
Mol1_fr_Ndealkylation1	0		Mol3_SlogP_VSA4	0		Mol1_NumAliphaticCarbocycles	0		Mol1_NumSpiroAtoms	0
Mol1_SlogP_VSA5	0		Mol3_SlogP_VSA5	0		Mol1_NumAliphaticHeterocycles	0		Mol1_EState_VSA4	0
Mol1_NumSaturatedCarbocycles	0		Mol3_SlogP_VSA6	0		Mol2_SMR_VSA4	0		Mol1_EState_VSA3	0
Mol1_NumBridgeheadAtoms	0		Mol3_SlogP_VSA7	0		Mol2_SMR_VSA5	0		Mol1_EState_VSA2	0
Mol1_VSA_EState2	0		Mol3_SlogP_VSA8	0		Mol2_SMR_VSA6	0		Mol1_PEOE_VSA8	0
Mol1_EState_VSA11	0		Mol3_SlogP_VSA9	0		Mol3_Chi1v	0		Mol1_SMR_VSA4	0
Mol1_EState_VSA2	0		Mol2_SlogP_VSA4	0		Mol3_BCUT2D_CHGHI	0		Mol1_SMR_VSA10	0
Mol1_EState_VSA3	0		Mol1_SMR_VSA10	0		Mol3_BCUT2D_CHGLO	0		Mol1_SMR_VSA7	0
Mol1_EState_VSA4	0		Mol2_NumBridgeheadAtoms	0		Mol3_BCUT2D_LOGPHI	0		Mol1_SMR_VSA8	0
Mol1_EState_VSA5	0		Mol4_EState_VSA11	0		Mol3_BCUT2D_LOGPLOW	0		Mol1_SMR_VSA9	0
Mol1_EState_VSA6	0		Mol2_fr_diazo	0		Mol3_BCUT2D_MRHI	0		Mol1_SlogP_VSA1	0
Mol1_EState_VSA7	0		Mol2_fr_aniline	0		Mol3_BCUT2D_MRLOW	0		Mol1_SlogP_VSA10	0
Mol1_EState_VSA8	0		Mol2_fr_aryl_methyl	0		Mol3_AvgIpc	0		Mol1_SlogP_VSA11	0
Mol1_VSA_EState10	0		Mol2_fr_azide	0		Mol3_BalabanJ	0		Mol1_SlogP_VSA12	0
Mol1_SlogP_VSA8	0		Mol2_fr_azo	0		Mol3_BertzCT	0		Mol1_PEOE_VSA7	0
Mol1_NumAromaticRings	0		Mol2_fr_barbitur	0		Mol3_Chi0	0		Mol1_EState_VSA11	0
Mol1_VSA_EState4	0		Mol2_fr_benzene	0		Mol3_Chi0n	0		Mol1_SlogP_VSA4	0
Mol1_VSA_EState6	0		Mol2_fr_benzodiazepine	0		Mol3_Chi0v	0		Mol1_SlogP_VSA5	0
Mol1_VSA_EState9	0		Mol2_fr_bicyclic	0		Mol3_Chi1	0		Mol1_SlogP_VSA6	0
Mol1_SlogP_VSA7	0		Mol2_fr_dihydropyridine	0		Mol3_Chi1n	0		Mol1_SlogP_VSA7	0
Mol1_NumAliphaticCarbocycles	0		Mol2_fr_amide	0		Mol3_Chi2n	0		Mol1_SlogP_VSA8	0
Mol1_SlogP_VSA6	0		Mol2_fr_epoxide	0		Mol3_PEOE_VSA13	0		Mol1_SlogP_VSA9	0
Mol1_NumAmideBonds	0		Mol2_fr_ester	0		Mol3_Chi2v	0		Mol1_PEOE_VSA6	0
Mol1_NumAromaticCarbocycles	0		Mol2_fr_Ar_COO	0		Mol3_Chi3n	0		Mol1_PEOE_VSA5	0
Mol1_NumAromaticHeterocycles	0		Mol2_fr_furan	0		Mol3_Chi3v	0		Mol1_PEOE_VSA4	0
Mol1_fr_Ndealkylation2	0		Mol2_fr_guanido	0		Mol3_Chi4n	0		Mol1_NumUnspecifiedAtomStereoCenters	0
Mol1_fr_SH	0		Mol2_fr_halogen	0		Mol3_Chi4v	0		Mol1_fr_ArN	0
Mol1_fr_piperzine	0		Mol2_fr_hdrzine	0		Mol3_HallKierAlpha	0		Mol1_fr_ketone	0
Mol1_fr_aldehyde	0		Mol2_fr_hdrzone	0		Mol3_Ipc	0		Mol1_fr_Ar_COO	0
Mol1_fr_isocyan	0		Mol2_fr_amidine	0		Mol3_Kappa1	0		Mol1_fr_aniline	0
Mol1_fr_isothiocyan	0		Mol2_fr_allylic_oxid	0		Mol3_Kappa2	0		Mol1_fr_aryl_methyl	0
Mol1_fr_ketone	0		Mol2_fr_imide	0		Mol3_Kappa3	0		Mol1_fr_azide	0
Mol1_fr_ketone_Topliss	0		Mol2_fr_NH0	0		Mol3_LabuteASA	0		Mol1_fr_azo	0
Mol1_fr_lactam	0		Mol2_fr_Ar_OH	0		Mol3_PEOE_VSA1	0		Mol1_fr_barbitur	0
Mol1_fr_lactone	0		Mol2_fr_COO	0		Mol3_PEOE_VSA10	0		Mol1_fr_benzene	0
Mol1_fr_methoxy	0		Mol2_fr_COO2	0		Mol3_PEOE_VSA11	0		Mol1_fr_benzodiazepine	0
Mol1_fr_morpholine	0		Mol2_fr_C_O	0		Mol3_BCUT2D_MWLOW	0		Mol1_fr_bicyclic	0
Mol1_fr_nitrile	0		Mol2_fr_C_O_noCOO	0		Mol3_BCUT2D_MWHI	0		Mol1_fr_diazo	0
Mol1_fr_nitro	0		Mol2_fr_C_S	0		Mol3_FpDensityMorgan3	0		Mol1_fr_dihydropyridine	0
Mol1_fr_nitro_arom	0		Mol2_fr_HOCCN	0		Mol3_FpDensityMorgan2	0		Mol1_fr_epoxide	0
Mol1_fr_nitro_arom_nonortho	0		Mol2_fr_Imine	0		Mol2_fr_priamide	0		Mol1_fr_ester	0
Mol1_fr_nitroso	0		Mol2_fr_NH1	0		Mol2_fr_prisulfonamd	0		Mol1_fr_furan	0
Mol1_fr_oxazole	0		Mol2_fr_alkyl_halide	0		Mol2_fr_pyridine	0		Mol1_fr_guanido	0
Mol1_fr_oxime	0		Mol2_fr_NH2	0		Mol2_fr_quatN	0		Mol1_fr_halogen	0
Mol1_fr_para_hydroxylation	0		Mol2_fr_N_O	0		Mol2_fr_sulfide	0		Mol1_fr_hdrzine	0
Mol1_fr_phenol	0		Mol2_fr_Ndealkylation1	0		Mol2_fr_sulfonamd	0		Mol1_fr_hdrzone	0
Mol1_fr_phenol_noOrthoHbond	0		Mol2_fr_Ndealkylation2	0		Mol2_fr_sulfone	0		Mol1_fr_imidazole	0
Mol1_fr_phos_acid	0		Mol2_fr_Nhpyrrole	0		Mol2_fr_term_acetylene	0		Mol1_fr_imide	0
Mol1_fr_phos_ester	0		Mol2_fr_SH	0		Mol2_fr_tetrazole	0		Mol1_fr_isocyan	0
Mol1_fr_piperdine	0		Mol2_fr_aldehyde	0		Mol2_fr_thiazole	0		Mol1_fr_isothiocyan	0
Mol1_fr_imide	0		Mol2_fr_alkyl_carbamate	0		Mol2_fr_thiocyan	0		Mol1_fr_amidine	0
Mol1_fr_imidazole	0		Mol2_fr_imidazole	0		Mol2_fr_thiophene	0		Mol1_fr_amide	0
Mol1_fr_hdrzone	0		Mol2_fr_isocyan	0		Mol2_fr_unbrch_alkane	0		Mol1_fr_allylic_oxid	0
Mol1_fr_barbitur	0		Mol1_PEOE_VSA6	0		Mol2_fr_urea	0		Mol1_fr_Imine	0
Mol1_fr_alkyl_carbamate	0		Mol2_fr_thiocyan	0		Mol1_NumRadicalElectrons	0		Mol1_fr_Ar_N	0
Mol1_fr_alkyl_halide	0		Mol2_fr_pyridine	0		Mol1_NumValenceElectrons	0		Mol1_fr_Ar_NH	0
Mol1_fr_allylic_oxid	0		Mol2_fr_quatN	0		Mol3_MinEStateIndex	0		Mol1_fr_Ar_OH	0
Mol1_fr_amide	0		Mol2_fr_sulfide	0		Mol3_qed	0		Mol1_fr_COO	0
Mol1_fr_amidine	0		Mol2_fr_sulfonamd	0		Mol3_SPS	0		Mol1_fr_COO2	0
Mol1_fr_aniline	0		Mol2_fr_sulfone	0		Mol3_MolWt	0		Mol1_fr_C_O	0
Mol1_fr_aryl_methyl	0		Mol2_fr_term_acetylene	0		Mol3_HeavyAtomMolWt	0		Mol1_fr_C_O_noCOO	0
Mol1_fr_azide	0		Mol2_fr_tetrazole	0		Mol3_ExactMolWt	0		Mol1_fr_C_S	0
Mol1_fr_azo	0		Mol2_fr_thiazole	0		Mol3_NumValenceElectrons	0		Mol1_fr_HOCCN	0
Mol1_fr_benzene	0		Mol2_fr_thiophene	0		Mol3_NumRadicalElectrons	0		Mol1_fr_NH0	0
Mol1_fr_hdrzine	0		Mol2_fr_priamide	0		Mol3_MaxPartialCharge	0		Mol1_fr_alkyl_halide	0
Mol1_fr_benzodiazepine	0		Mol2_fr_unbrch_alkane	0		Mol3_MinPartialCharge	0		Mol1_fr_NH1	0
Mol1_fr_bicyclic	0		Mol2_fr_urea	0		Mol3_MaxAbsPartialCharge	0		Mol1_fr_NH2	0
Mol1_fr_diazo	0		Mol2_fr_ArN	0		Mol3_MinAbsPartialCharge	0		Mol1_fr_N_O	0
Mol1_fr_dihydropyridine	0		Mol2_fr_Al_COO	0		Mol3_FpDensityMorgan1	0		Mol1_fr_Ndealkylation1	0
Mol1_fr_epoxide	0		Mol1_PEOE_VSA7	0		Mol3_PEOE_VSA12	0		Mol1_fr_Ndealkylation2	0
Mol1_fr_ester	0		Mol2_NumSpiroAtoms	0		Mol3_PEOE_VSA14	0		Mol1_fr_Nhpyrrole	0
Mol1_fr_furan	0		Mol1_PEOE_VSA8	0		Mol2_fr_piperdine	0		Mol1_fr_SH	0
Mol1_fr_guanido	0		Mol2_NumSaturatedCarbocycles	0		Mol3_VSA_EState6	0		Mol1_fr_aldehyde	0
Mol1_fr_halogen	0		Mol2_fr_prisulfonamd	0		Mol3_EState_VSA2	0		Mol1_fr_alkyl_carbamate	0
Mol2_fr_N_O	0		Mol2_fr_piperzine	0		Mol3_EState_VSA3	0		Mol2_fr_NH1	0
Mol2_fr_Ndealkylation1	0		Mol2_fr_isothiocyan	0		Mol3_EState_VSA4	0		Mol2_fr_N_O	0
Mol2_fr_Ndealkylation2	0		Mol2_fr_nitro_arom	0		Mol3_EState_VSA5	0		Mol3_fr_urea	0
Mol3_fr_bicyclic	0		Mol2_fr_ketone	0		Mol3_EState_VSA6	0		Mol3_fr_benzodiazepine	0
Mol3_fr_HOCCN	0		Mol2_fr_ketone_Topliss	0		Mol3_EState_VSA7	0		Mol3_fr_HOCCN	0
Mol3_fr_Imine	0		Mol2_fr_lactam	0		Mol3_EState_VSA8	0		Mol3_fr_Imine	0
Mol3_fr_NH0	0		Mol2_fr_lactone	0		Mol3_EState_VSA9	0		Mol3_fr_NH0	0
Mol3_fr_NH1	0		Mol2_fr_methoxy	0		Mol3_VSA_EState1	0		Mol3_fr_NH1	0
Mol3_fr_NH2	0		Mol2_fr_morpholine	0		Mol3_VSA_EState10	0		Mol3_fr_NH2	0
Mol3_fr_N_O	0		Mol2_fr_nitrile	0		Mol3_VSA_EState2	0		Mol3_fr_N_O	0
Mol3_fr_Ndealkylation1	0		Mol2_fr_nitro	0		Mol3_VSA_EState3	0		Mol3_fr_Ndealkylation1	0
Mol3_fr_Nhpyrrole	0		Mol2_fr_nitro_arom_nonortho	0		Mol3_VSA_EState4	0		Mol3_fr_Ndealkylation2	0
Mol3_fr_SH	0		Mol2_fr_piperdine	0		Mol3_VSA_EState5	0		Mol3_fr_Nhpyrrole	0
Mol3_fr_aldehyde	0		Mol2_fr_nitroso	0		Mol3_VSA_EState7	0		Mol3_fr_SH	0
Mol3_fr_alkyl_carbamate	0		Mol2_fr_oxazole	0		Mol3_PEOE_VSA2	0		Mol3_fr_aldehyde	0
Mol3_fr_alkyl_halide	0		Mol2_fr_oxime	0		Mol3_VSA_EState8	0		Mol3_fr_alkyl_carbamate	0
Mol3_fr_allylic_oxid	0		Mol2_fr_para_hydroxylation	0		Mol3_VSA_EState9	0		Mol3_fr_alkyl_halide	0
Mol3_fr_amide	0		Mol2_fr_phenol	0		Mol3_FractionCSP3	0		Mol3_fr_allylic_oxid	0
Mol3_fr_amidine	0		Mol2_fr_phenol_noOrthoHbond	0		Mol3_HeavyAtomCount	0		Mol3_fr_amide	0
Mol3_fr_aniline	0		Mol2_fr_phos_acid	0		Mol3_NHOHCount	0		Mol3_fr_amidine	0
Mol3_fr_aryl_methyl	0		Mol2_fr_phos_ester	0		Mol3_NOCount	0		Mol3_fr_aniline	0
Mol3_fr_azide	0		Mol2_PEOE_VSA8	0		Mol3_NumAliphaticCarbocycles	0		Mol3_fr_aryl_methyl	0
Mol3_fr_azo	0		Mol3_NumAliphaticCarbocycles	0		Mol3_NumAliphaticHeterocycles	0		Mol3_fr_azide	0
Mol3_fr_barbitur	0		Mol2_PEOE_VSA7	0		Mol1_ExactMolWt	0		Mol3_fr_azo	0
Mol3_fr_benzene	0		Mol1_fr_prisulfonamd	0		Mol3_NumAmideBonds	0		Mol3_fr_barbitur	0
Mol3_fr_C_S	0		Mol1_fr_thiazole	0		Mol3_NumAromaticCarbocycles	0		Mol3_fr_C_S	0
Mol3_fr_C_O_noCOO	0		Mol1_fr_tetrazole	0		Mol3_NumAromaticHeterocycles	0		Mol3_fr_C_O_noCOO	0
Mol3_fr_C_O	0		Mol1_fr_term_acetylene	0		Mol3_NumAromaticRings	0		Mol1_SMR_VSA3	0
Mol3_NumAromaticRings	0		Mol1_fr_sulfone	0		Mol3_NumAtomStereoCenters	0		Mol3_NumAromaticRings	0
Mol3_VSA_EState10	0		Mol1_fr_sulfonamd	0		Mol3_EState_VSA11	0		Mol3_VSA_EState10	0
Mol3_VSA_EState2	0		Mol1_fr_sulfide	0		Mol3_EState_VSA10	0		Mol3_VSA_EState2	0
Mol3_VSA_EState4	0		Mol1_fr_quatN	0		Mol3_EState_VSA1	0		Mol3_VSA_EState4	0
Mol3_VSA_EState6	0		Mol1_fr_pyridine	0		Mol3_TPSA	0		Mol3_VSA_EState6	0
Mol3_VSA_EState9	0		Mol1_fr_priamide	0		Mol3_PEOE_VSA3	0		Mol3_VSA_EState9	0
Mol3_NumAliphaticCarbocycles	0		Mol1_fr_thiophene	0		Mol3_PEOE_VSA4	0		Mol3_NumAliphaticCarbocycles	0
Mol3_NumAmideBonds	0		Mol1_fr_piperzine	0		Mol3_PEOE_VSA5	0		Mol3_NumAmideBonds	0
Mol3_NumAromaticCarbocycles	0		Mol1_fr_piperdine	0		Mol3_PEOE_VSA6	0		Mol3_NumAromaticCarbocycles	0
Mol3_NumAromaticHeterocycles	0		Mol1_fr_phos_ester	0		Mol3_PEOE_VSA7	0		Mol3_NumAromaticHeterocycles	0
Mol3_NumBridgeheadAtoms	0		Mol1_fr_phos_acid	0		Mol3_PEOE_VSA8	0		Mol3_NumBridgeheadAtoms	0
Mol3_fr_COO2	0		Mol1_fr_phenol_noOrthoHbond	0		Mol3_PEOE_VSA9	0		Mol3_fr_COO2	0
Mol3_NumSaturatedCarbocycles	0		Mol1_fr_phenol	0		Mol3_SMR_VSA1	0		Mol3_NumSaturatedCarbocycles	0
Mol3_NumSpiroAtoms	0		Mol1_fr_para_hydroxylation	0		Mol3_SMR_VSA10	0		Mol3_NumSpiroAtoms	0
Mol3_fr_Al_COO	0		Mol1_fr_oxime	0		Mol3_SMR_VSA2	0		Mol3_fr_Al_COO	0
Mol3_fr_ArN	0		Mol1_fr_thiocyan	0		Mol3_SMR_VSA3	0		Mol3_fr_ArN	0
Mol3_fr_Ar_COO	0		Mol1_fr_unbrch_alkane	0		Mol3_SMR_VSA4	0		Mol3_fr_Ar_COO	0
Mol3_fr_Ar_N	0		Mol1_fr_nitroso	0		Mol3_SMR_VSA5	0		Mol3_fr_Ar_N	0
Mol3_fr_Ar_NH	0		Mol3_fr_thiocyan	0		Mol3_SMR_VSA6	0		Mol3_fr_Ar_NH	0
Mol3_fr_Ar_OH	0		Mol3_fr_pyridine	0		Mol3_SMR_VSA7	0		Mol3_fr_Ar_OH	0
Mol3_fr_COO	0		Mol3_fr_quatN	0		Mol3_SMR_VSA8	0		Mol3_fr_COO	0
Mol3_fr_benzodiazepine	0		Mol3_fr_sulfide	0		Mol3_SMR_VSA9	0		Mol3_fr_benzene	0
Mol3_fr_diazo	0		Mol3_fr_sulfonamd	0		Mol3_SlogP_VSA1	0		Mol3_fr_bicyclic	0
Mol3_EState_VSA6	0		Mol3_fr_sulfone	0		Mol3_SlogP_VSA10	0		Mol3_EState_VSA6	0
Mol3_fr_dihydropyridine	0		Mol3_fr_term_acetylene	0		Mol3_SlogP_VSA11	0		Mol3_fr_diazo	0
Mol3_fr_para_hydroxylation	0		Mol3_fr_tetrazole	0		Mol3_SlogP_VSA12	0		Mol3_fr_oxime	0
Mol3_fr_phenol	0		Mol3_fr_thiazole	0		Mol3_SlogP_VSA2	0		Mol3_fr_para_hydroxylation	0
Mol3_fr_phenol_noOrthoHbond	0		Mol3_fr_thiophene	0		Mol3_SlogP_VSA3	0		Mol3_fr_phenol	0
Mol3_fr_phos_acid	0		Mol1_fr_urea	0		Mol3_SlogP_VSA4	0		Mol3_fr_phenol_noOrthoHbond	0
Mol3_fr_phos_ester	0		Mol3_fr_unbrch_alkane	0		Mol3_SlogP_VSA5	0		Mol3_fr_phos_acid	0
Mol3_fr_piperdine	0		Mol3_fr_urea	0		Mol3_SlogP_VSA6	0		Mol3_fr_phos_ester	0
Mol3_fr_piperzine	0		Mol1_SlogP_VSA10	0		Mol3_SlogP_VSA7	0		Mol3_fr_piperdine	0
Mol3_fr_priamide	0		Mol1_SlogP_VSA11	0		Mol3_SlogP_VSA8	0		Mol3_fr_piperzine	0
Mol3_fr_prisulfonamd	0		Mol1_SlogP_VSA12	0		Mol3_SlogP_VSA9	0		Mol3_fr_priamide	0
Mol3_fr_pyridine	0		Mol2_NumRadicalElectrons	0		Mol2_fr_piperzine	0		Mol3_fr_prisulfonamd	0
Mol3_fr_quatN	0		Mol1_SlogP_VSA4	0		Mol2_fr_phos_ester	0		Mol3_fr_pyridine	0
Mol3_fr_sulfide	0		Mol4_NumRadicalElectrons	0		Mol2_SMR_VSA7	0		Mol3_fr_quatN	0
Mol3_fr_sulfonamd	0		Mol1_fr_oxazole	0		Mol2_NumAtomStereoCenters	0		Mol3_fr_sulfide	0
Mol3_fr_sulfone	0		Mol1_fr_nitro_arom_nonortho	0		Mol2_VSA_EState7	0		Mol3_fr_sulfonamd	0
Mol3_fr_term_acetylene	0		Mol2_PEOE_VSA6	0		Mol2_VSA_EState8	0		Mol3_fr_sulfone	0
Mol3_fr_tetrazole	0		Mol4_SlogP_VSA3	0		Mol2_VSA_EState9	0		Mol3_fr_term_acetylene	0
Mol3_fr_thiazole	0		Mol4_SMR_VSA7	0		Mol2_FractionCSP3	0		Mol3_fr_tetrazole	0
Mol3_fr_thiocyan	0		Mol4_SMR_VSA8	0		Mol2_HeavyAtomCount	0		Mol3_fr_thiazole	0
Mol3_fr_thiophene	0		Mol4_SMR_VSA9	0		Mol2_NHOHCount	0		Mol3_fr_thiocyan	0
Mol3_fr_unbrch_alkane	0		Mol2_fr_Ar_NH	0		Mol2_NOCount	0		Mol3_fr_thiophene	0
Mol3_fr_urea	0		Mol4_SlogP_VSA10	0		Mol2_NumAliphaticCarbocycles	0		Mol3_fr_unbrch_alkane	0
Mol3_fr_oxime	0		Mol4_SlogP_VSA11	0		Mol2_NumAliphaticHeterocycles	0		Mol3_fr_oxazole	0
Mol3_fr_oxazole	0		Mol4_SlogP_VSA12	0		Mol2_NumAliphaticRings	0		Mol3_fr_nitroso	0
Mol3_fr_nitroso	0		Mol1_fr_ketone	0		Mol2_NumAmideBonds	0		Mol3_fr_nitro_arom_nonortho	0
Mol3_fr_isocyan	0		Mol4_SlogP_VSA4	0		Mol2_NumAromaticCarbocycles	0		Mol3_fr_imide	0
Mol3_fr_epoxide	0		Mol1_fr_lactam	0		Mol2_NumAromaticHeterocycles	0		Mol3_fr_dihydropyridine	0
Mol3_fr_ester	0		Mol4_SlogP_VSA5	0		Mol2_NumAromaticRings	0		Mol3_fr_epoxide	0
Mol3_fr_furan	0		Mol4_SlogP_VSA6	0		Mol2_NumBridgeheadAtoms	0		Mol3_fr_ester	0
Mol3_fr_guanido	0		Mol4_SlogP_VSA7	0		Mol2_fr_Al_OH	0		Mol3_fr_furan	0
Mol3_fr_halogen	0		Mol4_SlogP_VSA8	0		Mol2_NumHAcceptors	0		Mol3_fr_guanido	0
Mol3_fr_hdrzine	0		Mol4_SlogP_VSA9	0		Mol2_NumHDonors	0		Mol3_fr_halogen	0
Mol3_fr_hdrzone	0		Mol1_fr_isothiocyan	0		Mol2_NumHeteroatoms	0		Mol3_fr_hdrzine	0
Mol3_fr_imidazole	0		Mol1_fr_isocyan	0		Mol2_NumHeterocycles	0		Mol3_fr_hdrzone	0
Mol3_fr_imide	0		Mol4_EState_VSA10	0		Mol2_NumRotatableBonds	0		Mol3_fr_imidazole	0
Mol3_fr_isothiocyan	0		Mol1_fr_ketone_Topliss	0		Mol2_NumSaturatedCarbocycles	0		Mol3_fr_isocyan	0
Mol3_fr_nitro_arom_nonortho	0		Mol4_SMR_VSA4	0		Mol2_NumSaturatedHeterocycles	0		Mol3_fr_nitro_arom	0
Mol3_fr_ketone	0		Mol1_fr_nitro_arom	0		Mol2_NumSaturatedRings	0		Mol3_fr_isothiocyan	0
Mol3_fr_ketone_Topliss	0		Mol4_PEOE_VSA3	0		Mol2_NumSpiroAtoms	0		Mol3_fr_ketone	0
Mol3_fr_lactam	0		Mol1_fr_nitro	0		Mol2_NumUnspecifiedAtomStereoCenters	0		Mol3_fr_ketone_Topliss	0
Mol3_fr_lactone	0		Mol1_fr_nitrile	0		Mol2_Phi	0		Mol3_fr_lactam	0
Mol3_fr_methoxy	0		Mol1_fr_morpholine	0		Mol2_RingCount	0		Mol3_fr_lactone	0
Mol3_fr_morpholine	0		Mol4_PEOE_VSA11	0		Mol2_MolLogP	0		Mol3_fr_methoxy	0
Mol3_fr_nitrile	0		Mol4_PEOE_VSA12	0		Mol2_MolMR	0		Mol3_fr_morpholine	0
Mol3_fr_nitro	0		Mol4_PEOE_VSA13	0		Mol2_VSA_EState6	0		Mol3_fr_nitrile	0
Mol3_fr_nitro_arom	0		Mol4_PEOE_VSA14	0		Mol2_VSA_EState5	0		Mol3_fr_nitro	0
Mol3_EState_VSA7	0		Mol4_PEOE_VSA2	0		Mol2_VSA_EState4	0		Mol3_EState_VSA7	0
Mol3_EState_VSA5	0		Mol4_PEOE_VSA4	0		Mol2_VSA_EState3	0		Mol3_EState_VSA5	0
Mol2_fr_Nhpyrrole	0		Mol4_SMR_VSA3	0		Mol2_SMR_VSA8	0		Mol2_fr_Ndealkylation1	0
Mol2_fr_phos_ester	0		Mol4_PEOE_VSA5	0		Mol2_SMR_VSA9	0		Mol2_fr_phos_acid	0
Mol2_fr_hdrzone	0		Mol4_PEOE_VSA6	0		Mol2_SlogP_VSA1	0		Mol2_fr_hdrzine	0
Mol2_fr_imidazole	0		Mol4_PEOE_VSA7	0		Mol2_SlogP_VSA10	0		Mol2_fr_hdrzone	0
Mol2_fr_imide	0		Mol4_PEOE_VSA8	0		Mol2_SlogP_VSA11	0		Mol2_fr_imidazole	0
Mol2_fr_isocyan	0		Mol1_fr_methoxy	0		Mol2_SlogP_VSA12	0		Mol2_fr_imide	0
Mol2_fr_isothiocyan	0		Mol1_fr_lactone	0		Mol2_SlogP_VSA2	0		Mol2_fr_isocyan	0
Mol2_fr_ketone	0		Mol4_SMR_VSA10	0		Mol2_SlogP_VSA3	0		Mol2_fr_isothiocyan	0
Mol2_fr_ketone_Topliss	0		Mol4_SMR_VSA2	0		Mol2_SlogP_VSA4	0		Mol2_fr_ketone	0
Mol2_fr_lactam	0		Mol3_fr_prisulfonamd	0		Mol2_SlogP_VSA5	0		Mol2_fr_ketone_Topliss	0
Mol2_fr_lactone	0		Mol3_fr_priamide	0		Mol2_SlogP_VSA6	0		Mol2_fr_lactam	0
Mol2_fr_methoxy	0		Mol3_fr_piperzine	0		Mol2_SlogP_VSA7	0		Mol2_fr_lactone	0
Mol2_fr_morpholine	0		Mol3_fr_NH0	0		Mol2_SlogP_VSA8	0		Mol2_fr_methoxy	0
Mol2_fr_nitrile	0		Mol3_fr_Ar_OH	0		Mol2_SlogP_VSA9	0		Mol2_fr_morpholine	0
Mol2_fr_nitro	0		Mol3_fr_COO	0		Mol2_TPSA	0		Mol2_fr_nitrile	0
Mol2_fr_nitro_arom	0		Mol3_fr_COO2	0		Mol2_EState_VSA1	0		Mol2_fr_nitro	0
Mol2_fr_nitro_arom_nonortho	0		Mol3_fr_C_O	0		Mol2_EState_VSA10	0		Mol2_fr_nitro_arom	0
Mol2_fr_nitroso	0		Mol3_fr_C_O_noCOO	0		Mol2_EState_VSA11	0		Mol2_fr_nitro_arom_nonortho	0
Mol2_fr_oxazole	0		Mol3_fr_C_S	0		Mol2_EState_VSA2	0		Mol2_fr_nitroso	0
Mol2_fr_oxime	0		Mol3_fr_HOCCN	0		Mol2_EState_VSA3	0		Mol2_fr_oxazole	0
Mol2_fr_para_hydroxylation	0		Mol3_fr_Imine	0		Mol2_EState_VSA4	0		Mol2_fr_oxime	0
Mol2_fr_phenol	0		Mol3_fr_NH1	0		Mol2_EState_VSA5	0		Mol2_fr_para_hydroxylation	0
Mol2_fr_phenol_noOrthoHbond	0		Mol3_fr_Ar_N	0		Mol2_EState_VSA6	0		Mol2_fr_phenol	0
Mol2_fr_hdrzine	0		Mol3_fr_NH2	0		Mol2_EState_VSA7	0		Mol2_fr_halogen	0
Mol2_fr_halogen	0		Mol3_fr_N_O	0		Mol2_EState_VSA8	0		Mol2_fr_guanido	0
Mol2_fr_guanido	0		Mol3_fr_Ndealkylation1	0		Mol2_EState_VSA9	0		Mol2_fr_furan	0
Mol2_fr_azide	0		Mol1_SlogP_VSA1	0		Mol2_VSA_EState1	0		Mol2_fr_aniline	0
Mol2_fr_SH	0		Mol3_fr_Nhpyrrole	0		Mol2_VSA_EState10	0		Mol2_fr_Ndealkylation2	0
Mol2_fr_aldehyde	0		Mol3_fr_SH	0		Mol2_VSA_EState2	0		Mol2_fr_Nhpyrrole	0
Mol2_fr_alkyl_carbamate	0		Mol3_fr_aldehyde	0		Mol2_fr_Al_COO	0		Mol2_fr_SH	0
Mol2_fr_alkyl_halide	0		Mol3_fr_alkyl_carbamate	0		Mol2_fr_Al_OH_noTert	0		Mol2_fr_aldehyde	0
Mol2_fr_allylic_oxid	0		Mol3_fr_Ar_NH	0		Mol2_fr_phos_acid	0		Mol2_fr_alkyl_carbamate	0
Mol2_fr_amide	0		Mol3_fr_Ar_COO	0		Mol2_fr_ketone	0		Mol2_fr_alkyl_halide	0
Mol2_fr_amidine	0		Mol3_fr_piperdine	0		Mol2_fr_diazo	0		Mol2_fr_allylic_oxid	0
Mol2_fr_aniline	0		Mol2_PEOE_VSA2	0		Mol2_fr_dihydropyridine	0		Mol2_fr_amide	0
Mol2_fr_aryl_methyl	0		Mol3_NumAmideBonds	0		Mol2_fr_epoxide	0		Mol2_fr_amidine	0
Mol2_fr_azo	0		Mol3_NumAromaticCarbocycles	0		Mol2_fr_ester	0		Mol2_fr_aryl_methyl	0
Mol2_fr_furan	0		Mol3_NumAromaticHeterocycles	0		Mol2_fr_ether	0		Mol2_fr_ester	0
Mol2_fr_barbitur	0		Mol3_NumAromaticRings	0		Mol2_fr_furan	0		Mol2_fr_azide	0
Mol2_fr_benzene	0		Mol2_PEOE_VSA5	0		Mol2_fr_guanido	0		Mol2_fr_azo	0
Mol2_fr_benzodiazepine	0		Mol3_NumBridgeheadAtoms	0		Mol2_fr_halogen	0		Mol2_fr_barbitur	0
Mol2_fr_bicyclic	0		Mol2_PEOE_VSA4	0		Mol2_fr_hdrzine	0		Mol2_fr_benzene	0
Mol2_fr_diazo	0		Mol2_PEOE_VSA3	0		Mol2_fr_hdrzone	0		Mol2_fr_benzodiazepine	0
Mol2_fr_dihydropyridine	0		Mol2_PEOE_VSA14	0		Mol2_fr_imidazole	0		Mol2_fr_bicyclic	0
Mol2_fr_epoxide	0		Mol3_fr_ArN	0		Mol2_fr_imide	0		Mol2_fr_diazo	0
Mol2_fr_ester	0		Mol2_PEOE_VSA13	0		Mol2_fr_isocyan	0		Mol2_fr_dihydropyridine	0
Mol1_PEOE_VSA14	0		Mol3_NumSaturatedCarbocycles	0		Mol2_fr_isothiocyan	0		Mol2_fr_epoxide	0
Mol2_fr_phos_acid	0		Mol2_PEOE_VSA12	0		Mol2_fr_ketone_Topliss	0		Mol2_fr_phenol_noOrthoHbond	0
Mol2_fr_piperdine	0		Mol1_SMR_VSA7	0		Mol2_fr_ArN	0		Mol2_fr_phos_ester	0
Mol3_EState_VSA4	0		Mol3_NumSpiroAtoms	0		Mol2_fr_lactam	0		Mol3_EState_VSA4	0
Mol2_fr_piperzine	0		Mol1_SMR_VSA8	0		Mol2_fr_lactone	0		Mol2_fr_piperdine	0
Mol3_PEOE_VSA7	0		Mol1_SMR_VSA9	0		Mol2_fr_methoxy	0		Mol3_PEOE_VSA7	0
Mol3_PEOE_VSA8	0		Mol3_fr_Al_COO	0		Mol2_fr_morpholine	0		Mol3_PEOE_VSA8	0
Mol3_SMR_VSA10	0		Mol3_fr_alkyl_halide	0		Mol2_fr_nitrile	0		Mol3_SMR_VSA10	0
Mol3_SMR_VSA2	0		Mol3_fr_allylic_oxid	0		Mol2_fr_nitro	0		Mol3_SMR_VSA2	0
Mol3_SMR_VSA3	0		Mol3_fr_amide	0		Mol2_fr_nitro_arom	0		Mol3_SMR_VSA3	0
Mol3_SMR_VSA4	0		Mol3_fr_nitro_arom	0		Mol2_fr_nitro_arom_nonortho	0		Mol3_SMR_VSA4	0
Mol3_SMR_VSA7	0		Mol3_fr_ketone	0		Mol2_fr_nitroso	0		Mol3_SMR_VSA7	0
Mol3_SMR_VSA8	0		Mol3_fr_ketone_Topliss	0		Mol2_fr_oxazole	0		Mol3_SMR_VSA8	0
Mol3_SMR_VSA9	0		Mol3_fr_lactam	0		Mol2_fr_oxime	0		Mol3_SMR_VSA9	0
Mol3_SlogP_VSA1	0		Mol3_fr_lactone	0		Mol2_fr_para_hydroxylation	0		Mol3_SlogP_VSA1	0
Mol3_SlogP_VSA10	0		Mol3_fr_methoxy	0		Mol2_fr_phenol	0		Mol3_SlogP_VSA10	0
Mol3_SlogP_VSA11	0		Mol3_fr_morpholine	0		Mol2_fr_phenol_noOrthoHbond	0		Mol3_SlogP_VSA11	0
Mol3_SlogP_VSA12	0		Mol3_fr_nitrile	0		Mol2_fr_bicyclic	0		Mol3_SlogP_VSA12	0
Mol3_SlogP_VSA4	0		Mol3_fr_nitro	0		Mol2_fr_benzodiazepine	0		Mol3_SlogP_VSA4	0
Mol3_SlogP_VSA5	0		Mol3_fr_nitro_arom_nonortho	0		Mol2_fr_benzene	0		Mol3_SlogP_VSA5	0
Mol3_SlogP_VSA6	0		Mol3_fr_amidine	0		Mol2_fr_barbitur	0		Mol3_SlogP_VSA6	0
Mol3_SlogP_VSA7	0		Mol3_fr_nitroso	0		Mol2_fr_Ar_COO	0		Mol3_SlogP_VSA7	0
Mol3_SlogP_VSA8	0		Mol3_fr_oxazole	0		Mol2_fr_Ar_N	0		Mol3_SlogP_VSA8	0
Mol3_SlogP_VSA9	0		Mol3_fr_oxime	0		Mol2_fr_Ar_NH	0		Mol3_SlogP_VSA9	0
Mol3_EState_VSA11	0		Mol3_fr_para_hydroxylation	0		Mol2_fr_Ar_OH	0		Mol3_EState_VSA11	0
Mol3_EState_VSA3	0		Mol3_fr_phenol	0		Mol2_fr_COO	0		Mol3_EState_VSA3	0
Mol3_PEOE_VSA6	0		Mol3_fr_phenol_noOrthoHbond	0		Mol2_fr_COO2	0		Mol3_PEOE_VSA6	0
Mol3_PEOE_VSA5	0		Mol3_fr_phos_acid	0		Mol2_fr_C_O	0		Mol3_PEOE_VSA5	0
Mol3_PEOE_VSA4	0		Mol3_fr_phos_ester	0		Mol2_fr_C_O_noCOO	0		Mol3_PEOE_VSA4	0
Mol2_fr_thiazole	0		Mol3_fr_isothiocyan	0		Mol2_fr_C_S	0		Mol2_fr_tetrazole	0
Mol2_fr_priamide	0		Mol3_fr_isocyan	0		Mol2_fr_HOCCN	0		Mol2_fr_piperzine	0
Mol2_fr_prisulfonamd	0		Mol3_fr_imide	0		Mol2_fr_Imine	0		Mol2_fr_priamide	0
Mol2_fr_pyridine	0		Mol3_fr_imidazole	0		Mol2_fr_NH0	0		Mol2_fr_prisulfonamd	0
Mol2_fr_quatN	0		Mol3_fr_aniline	0		Mol2_fr_NH1	0		Mol2_fr_pyridine	0
Mol2_fr_sulfide	0		Mol3_fr_aryl_methyl	0		Mol2_fr_NH2	0		Mol2_fr_quatN	0
Mol2_fr_sulfonamd	0		Mol3_fr_azide	0		Mol2_fr_N_O	0		Mol2_fr_sulfide	0
Mol2_fr_sulfone	0		Mol3_fr_azo	0		Mol2_fr_Ndealkylation1	0		Mol2_fr_sulfonamd	0
Mol2_fr_term_acetylene	0		Mol3_fr_barbitur	0		Mol2_fr_Ndealkylation2	0		Mol2_fr_sulfone	0
Mol2_fr_tetrazole	0		Mol3_fr_benzene	0		Mol2_fr_Nhpyrrole	0		Mol2_fr_term_acetylene	0
Mol2_fr_thiocyan	0		Mol3_fr_benzodiazepine	0		Mol2_fr_SH	0		Mol2_fr_thiazole	0
Mol3_PEOE_VSA3	0		Mol3_fr_bicyclic	0		Mol2_fr_aldehyde	0		Mol3_PEOE_VSA3	0
Mol2_fr_thiophene	0		Mol3_fr_diazo	0		Mol2_fr_alkyl_carbamate	0		Mol2_fr_thiocyan	0
Mol2_fr_unbrch_alkane	0		Mol3_fr_dihydropyridine	0		Mol2_fr_alkyl_halide	0		Mol2_fr_thiophene	0
Mol2_fr_urea	0		Mol3_fr_epoxide	0		Mol2_fr_allylic_oxid	0		Mol2_fr_unbrch_alkane	0
Mol1_PEOE_VSA13	0		Mol3_fr_ester	0		Mol2_fr_amide	0		Mol2_fr_urea	0
Mol3_NumRadicalElectrons	0		Mol3_fr_furan	0		Mol2_fr_amidine	0		Mol3_NumRadicalElectrons	0
Mol3_PEOE_VSA11	0		Mol3_fr_guanido	0		Mol2_fr_aniline	0		Mol3_PEOE_VSA11	0
Mol3_PEOE_VSA13	0		Mol3_fr_halogen	0		Mol2_fr_aryl_methyl	0		Mol3_PEOE_VSA13	0
Mol3_PEOE_VSA14	0		Mol3_fr_hdrzine	0		Mol2_fr_azide	0		Mol3_PEOE_VSA14	0
Mol3_PEOE_VSA2	0		Mol3_fr_hdrzone	0		Mol2_fr_azo	0		Mol3_PEOE_VSA2	0
Mol3_fr_Ndealkylation2	0		Mol3_fr_Ndealkylation2	0		Mol3_NumAliphaticRings	0		Mol3_fr_C_O	0

## Sheet: Table S7
Feature Name	SHAP Contribution
Fructose concentration	1.47722
Mol1_MolLogP	0.304251
Mol1_EState_VSA1	0.304251
Mol1_qed	0.304251
Mol1_NumAtomStereoCenters	0.304251
Mol1_Chi3v	0.304251
Mol2_NumAtomStereoCenters	0.281375
Mol2_MolLogP	0.281375
Mol2_Chi3v	0.281375
Mol2_qed	0.281375
Mol2_EState_VSA1	0.281375
Sucrose concentration	0.259243
Mol4_EState_VSA1	0.195157
Mol4_qed	0.195157
Mol4_Chi3v	0.195157
Mol4_MolLogP	0.195157
Mol4_NumAtomStereoCenters	0.195157
Glucose concentration	0.157803
Mol5_Chi3v	0.144247
Mol5_MolLogP	0.144247
Mol5_NumAtomStereoCenters	0.144247
Mol5_qed	0.144247
Mol5_EState_VSA1	0.144247
Mol3_MolLogP	0.110095
Mol3_Chi3v	0.110095
Mol3_NumAtomStereoCenters	0.110095
Mol3_qed	0.110095
Mol3_EState_VSA1	0.110095
Mannitol concentration	0.0190124
Sorbitol concentration	0.0106727
